# Supplementary material for: Environmental Impacts of Perovskite Solar Cell Materials: Transparency and Reproducibility Gaps, and Reporting Recommendations
Source: Glob Chall. 2026 Jul 31;10(8):e70125. doi: 10.1002/gch2.70125 (PMC13425629; doi:10.1002/gch2.70125)
Supplement: Supplementary file 1 — Supporting File: gch270125‐sup‐0001‐SuppMat.xlsx. [file GCH2-10-e70125-s001.xlsx]

## Sheet: Supplementary Table 1
Supplementary Table 1. List of published articles identified from a Scopus search using the keywords “life cycle assessment” or “life cycle analysis’ or “environmental impact*” and “perovskite solar cell*” on February 24- 2025
Number	Year	Authors	Journal	DOI	Title	Document Type	Citation	Life Cycle Assessment related to perovskite solar cells	Life Cycle Inventories Available	Comments
1	2015	Zhang J.; Gao X.; Deng Y.; Li B.; Yuan C.	ChemSusChem	10.1002/cssc.201500848	Life Cycle Assessment of Titania Perovskite Solar Cell Technology for Sustainable Design and Manufacturing	Article	79	Yes	Yes
2	2015	Espinosa N.; Serrano-Luján L.; Urbina A.; Krebs F.C.	Solar Energy Materials and Solar Cells	10.1016/j.solmat.2015.02.013	Solution and vapour deposited lead perovskite solar cells: Ecotoxicity from a life cycle assessment perspective	Article	219	Yes	Yes
3	2015	Serrano-Lujan L.; Espinosa N.; Larsen-Olsen T.T.; Abad J.; Urbina A.; Krebs F.C.	Advanced Energy Materials	10.1002/aenm.201501119	Tin- and lead-based perovskite solar cells under scrutiny: An environmental perspective	Article	222	Yes	Yes
4	2015	Gong J.; Darling S.B.; You F.	Energy and Environmental Science	10.1039/c5ee00615e	Perovskite photovoltaics: Life-cycle assessment of energy and environmental impacts	Article	502	Yes	Yes
5	2015	Petrus M.L.; Bein T.; Dingemans T.J.; Docampo P.	Journal of Materials Chemistry A	10.1039/c5ta03046c	A low cost azomethine-based hole transporting material for perovskite photovoltaics	Article	272	No	N/A
6	2016	Kadro J.M.; Pellet N.; Giordano F.; Ulianov A.; Müntener O.; Maier J.; Grätzel M.; Hagfeldt A.	Energy and Environmental Science	10.1039/c6ee02013e	Proof-of-concept for facile perovskite solar cell recycling	Article	114	No	N/A
7	2016	Filip M.R.; Giustino F.	Journal of Physical Chemistry C	10.1021/acs.jpcc.5b11845	Computational Screening of Homovalent Lead Substitution in Organic-Inorganic Halide Perovskites	Article	235	No	N/A
8	2016	Fang H.; Jena P.	Journal of Materials Chemistry A	10.1039/c5ta09646d	Super-ion inspired colorful hybrid perovskite solar cells	Article	90	No	N/A
9	2016	Celik I.; Song Z.; Cimaroli A.J.; Yan Y.; Heben M.J.; Apul D.	Solar Energy Materials and Solar Cells	10.1016/j.solmat.2016.04.037	Life Cycle Assessment (LCA) of perovskite PV cells projected from lab to fab	Article	194	Yes	Yes
10	2016	Zhang W.; Eperon G.E.; Snaith H.J.	Nature Energy	10.1038/nenergy.2016.48	Metal halide perovskites for energy applications	Review	844	No	N/A
11	2016	Babayigit A.; Duy Thanh D.; Ethirajan A.; Manca J.; Muller M.; Boyen H.-G.; Conings B.	Scientific Reports	10.1038/srep18721	Assessing the toxicity of Pb-and Sn-based perovskite solar cells in model organism Danio rerio	Article	443	No	N/A
12	2017	Ibn-Mohammed T.; Koh S.C.L.; Reaney I.M.; Acquaye A.; Schileo G.; Mustapha K.B.; Greenough R.	Renewable and Sustainable Energy Reviews	10.1016/j.rser.2017.05.095	Perovskite solar cells: An integrated hybrid lifecycle assessment and review in comparison with other photovoltaic technologies	Review	285	No	N/A
13	2017	Itten R.; Stucki M.	Energies	10.3390/en10070841	Highly efficient 3rd generation multi-junction solar cells using silicon heterojunction and perovskite tandem: Prospective life cycle environmental impacts	Article	25	Yes	Yes
14	2017	Zhang J.; Gao X.; Deng Y.; Zha Y.; Yuan C.	Solar Energy Materials and Solar Cells	10.1016/j.solmat.2017.03.008	Comparison of life cycle environmental impacts of different perovskite solar cell systems	Article	87	Yes	Yes
15	2017	Celik I.; Phillips A.B.; Song Z.; Yan Y.; Ellingson R.J.; Heben M.J.; Apul D.	Energy and Environmental Science	10.1039/c7ee01650f	Environmental analysis of perovskites and other relevant solar cell technologies in a tandem configuration	Article	114	Yes	Yes
16	2017	Zhang J.; Gao X.; Deng Y.; Zha Y.; Yuan C.	ASME 2017 12th International Manufacturing Science and Engineering Conference, MSEC 2017 collocated with the JSME/ASME 2017 6th International Conference on Materials and Processing	10.1115/MSEC20172970	Cradle-to-grave life cycle assessment of solid-state perovskite solar cells	Conference Paper	1	No Access	N/A
17	2017	Hauck M.; Ligthart T.; Schaap M.; Boukris E.; Brouwer D.	Renewable Energy	10.1016/j.renene.2017.04.044	Environmental benefits of reduced electricity use exceed impacts from lead use for perovskite based tandem solar cell	Article	43	Yes	No
18	2017	Monteiro Lunardi M.; Wing Yi Ho-Baillie A.; Alvarez-Gaitan J.P.; Moore S.; Corkish R.	Progress in Photovoltaics: Research and Applications	10.1002/pip.2877	A life cycle assessment of perovskite/silicon tandem solar cells	Article	82	Yes	N/A	LCA on tandem solar cells
19	2017	Ahmed A.; Hassan I.; Ibn-Mohammed T.; Mostafa H.; Reaney I.M.; Koh L.S.C.; Zu J.; Wang Z.L.	Energy and Environmental Science	10.1039/c7ee00158d	Environmental life cycle assessment and techno-economic analysis of triboelectric nanogenerators	Article	134	No	N/A
20	2017	Kadro J.M.; Hagfeldt A.	Joule	10.1016/j.joule.2017.07.013	The End-of-Life of Perovskite PV	Review	91	No	N/A
21	2017	Djurišić A.B.; Liu F.Z.; Tam H.W.; Wong M.K.; Ng A.; Surya C.; Chen W.; He Z.B.	Progress in Quantum Electronics	10.1016/j.pquantelec.2017.05.002	Perovskite solar cells - An overview of critical issues	Review	147	No	N/A
22	2017	Abate A.	Joule	10.1016/j.joule.2017.09.007	Perovskite Solar Cells Go Lead Free	Review	341	No	N/A
23	2018	Alberola-Borràs J.-A.; Baker J.A.; De Rossi F.; Vidal R.; Beynon D.; Hooper K.E.A.; Watson T.M.; Mora-Seró I.	iScience	10.1016/j.isci.2018.10.020	Perovskite Photovoltaic Modules: Life Cycle Assessment of Pre-industrial Production Process	Article	62	Yes	Yes
24	2018	Mohan M.	Perovskite Photovoltaics: Basic to Advanced Concepts and Implementation	10.1016/B978-0-12-812915-9.00014-9	Perovskite photovoltaics	Book Chapter	14	No	N/A
25	2018	Xu H.; Duan J.; Zhao Y.; Jiao Z.; He B.; Tang Q.	Journal of Power Sources	10.1016/j.jpowsour.2018.07.091	9.13%-Efficiency and stable inorganic CsPbBr3 solar cells. Lead-free CsSnBr3-xIx quantum dots promote charge extraction	Article	118	No	N/A
26	2018	Ahangharnejhad R.H.; Song Z.; Phillips A.B.; Watthage S.C.; Almutawah Z.S.; Sapkota D.R.; Koirala P.; Collins R.W.; Yan Y.; Heben M.J.	MRS Advances	10.1557/adv.2018.464	Optical design of perovskite solar cells for applications in monolithic tandem configuration with CuInSe2 bottom cells	Conference Paper	11	No	N/A
27	2018	Qiu L.; Ono L.K.; Qi Y.	Materials Today Energy	10.1016/j.mtener.2017.09.008	Advances and challenges to the commercialization of organic–inorganic halide perovskite solar cell technology	Review	245	No	N/A
28	2018	Alberola-Borràs J.-A.; Vidal R.; Juárez-Pérez E.J.; Mas-Marzá E.; Guerrero A.; Mora-Seró I.	Solar Energy Materials and Solar Cells	10.1016/j.solmat.2017.11.008	Relative impacts of methylammonium lead triiodide perovskite solar cells based on life cycle assessment	Article	35	Yes	Yes
29	2018	Kim D.H.; Whitaker J.B.; Li Z.; van Hest M.F.A.M.; Zhu K.	Joule	10.1016/j.joule.2018.05.011	Outlook and Challenges of Perovskite Solar Cells toward Terawatt-Scale Photovoltaic Module Technology	Review	172	No	N/A
30	2018	Babayigit A.; Boyen H.-G.; Conings B.	MRS Energy and Sustainability	10.1557/mre.2017.17	Environment versus sustainable energy: The case of lead halide perovskite-based solar cells	Review	66	No	N/A
31	2018	Alberola-Borràs J.-A.; Vidal R.; Mora-Seró I.	Sustainable Energy and Fuels	10.1039/c8se00053k	Evaluation of multiple cation/anion perovskite solar cells through life cycle assessment	Article	31	Yes	Yes
32	2018	Ludin N.A.; Mustafa N.I.; Hanafiah M.M.; Ibrahim M.A.; Asri Mat Teridi M.; Sepeai S.; Zaharim A.; Sopian K.	Renewable and Sustainable Energy Reviews	10.1016/j.rser.2018.07.048	Prospects of life cycle assessment of renewable energy from solar photovoltaic technologies: A review	Review	289	No	N/A
33	2018	Celik I.; Song Z.; Phillips A.B.; Heben M.J.; Apul D.	Journal of Cleaner Production	10.1016/j.jclepro.2018.03.063	Life cycle analysis of metals in emerging photovoltaic (PV) technologies: A modeling approach to estimate use phase leaching	Article	40	No	N/A
34	2018	Zarick H.F.; Soetan N.; Erwin W.R.; Bardhan R.	Journal of Materials Chemistry A	10.1039/c7ta09122b	Mixed halide hybrid perovskites: A paradigm shift in photovoltaics	Review	112	No	N/A
35	2019	Sánchez S.; Vallés-Pelarda M.; Alberola-Borràs J.-A.; Vidal R.; Jerónimo-Rendón J.J.; Saliba M.; Boix P.P.; Mora-Seró I.	Materials Today	10.1016/j.mattod.2019.04.021	Flash infrared annealing as a cost-effective and low environmental impact processing method for planar perovskite solar cells	Article	73	Yes	N/A	LCA on a deposition technology used in perovskite solar cells
36	2019	Maranghi S.; Parisi M.L.; Basosi R.; Sinicropi A.	Energies	10.3390/en12193746	Environmental profile of the manufacturing process of perovskite photovoltaics: Harmonization of life cycle assessment studies	Article	48	Yes	N/A	Reproduced previous LCAs on perovskite solar cells
37	2019	Billen P.; Leccisi E.; Dastidar S.; Li S.; Lobaton L.; Spatari S.; Fafarman A.T.; Fthenakis V.M.; Baxter J.B.	Energy	10.1016/j.energy.2018.10.141	Comparative evaluation of lead emissions and toxicity potential in the life cycle of lead halide perovskite photovoltaics	Article	95	No	N/A
38	2019	Leccisi E.; Fthenakis V.	Conference Record of the IEEE Photovoltaic Specialists Conference	10.1109/PVSC40753.2019.9198977	Critical Review of Perovskite Photovoltaic Life Cycle Environmental Impact Studies	Conference Paper	9	No	N/A
39	2019	Wang P.; Wu Y.; Cai B.; Ma Q.; Zheng X.; Zhang W.-H.	Advanced Functional Materials	10.1002/adfm.201807661	Solution-Processable Perovskite Solar Cells toward Commercialization: Progress and Challenges	Review	192	No	N/A
40	2019	Weyand S.; Wittich C.; Schebek L.	Energies	10.3390/en12224228	Environmental performance of emerging photovoltaic technologies: Assessment of the status quo and future prospects based on a meta-analysis of life-cycle assessment studies	Review	16	No	N/A
41	2019	Yoo Y.G.; Park J.; Umh H.N.; Lee S.Y.; Bae S.; Kim Y.H.; Jerng S.E.; Kim Y.; Yi J.	Journal of Industrial and Engineering Chemistry	10.1016/j.jiec.2018.11.008	Evaluating the environmental impact of the lead species in perovskite solar cells via environmental-fate modeling	Article	22	No	N/A
42	2020	Wang G.; Zhai Y.; Zhang S.; Diomede L.; Bigini P.; Romeo M.; Cambier S.; Contal S.; Nguyen N.H.A.; Rosická P.; Ševců A.; Nickel C.; Vijver M.G.; Peijnenburg W.J.G.M.	Science of the Total Environment	10.1016/j.scitotenv.2019.135134	An across-species comparison of the sensitivity of different organisms to Pb-based perovskites used in solar cells	Article	20	No	N/A
43	2020	Bogachuk D.; Zouhair S.; Wojciechowski K.; Yang B.; Babu V.; Wagner L.; Xu B.; Lim J.; Mastroianni S.; Pettersson H.; Hagfeldt A.; Hinsch A.	Energy and Environmental Science	10.1039/d0ee02175j	Low-temperature carbon-based electrodes in perovskite solar cells	Review	186	No	N/A
44	2020	Schmidt F.; Zimmermann Y.-S.; dos Reis Benatto G.A.; Kolvenbach B.A.; Schäffer A.; Krebs F.C.; van Hullebusch E.D.; Lenz M.	Joule	10.1016/j.joule.2020.08.015	Biodeterioration Affecting Efficiency and Lifetime of Plastic-Based Photovoltaics	Review	9	No	N/A
45	2020	Leccisi E.; Fthenakis V.	Progress in Energy	10.1088/2516-1083/ab7e84	Life-cycle environmental impacts of single-junction and tandem perovskite PVs: A critical review and future perspectives	Review	44	No	N/A
46	2020	Li C.; Zhu Z.; Wang Y.; Guo Q.; Wang C.; Zhong P.; Tan Z.; Yang R.	Nano Energy	10.1016/j.nanoen.2019.104380	Lead acetate produced from lead-acid battery for efficient perovskite solar cells	Article	37	No	N/A
47	2020	Urbina A.	JPhys Energy	10.1088/2515-7655/ab5eee	The balance between efficiency, stability and environmental impacts in perovskite solar cells: a review	Review	113	No	N/A
48	2020	Tian X.; Stranks S.D.; You F.	Science Advances	10.1126/sciadv.abb0055	Life cycle energy use and environmental implications of high-performance perovskite tandem solar cells	Article	85	Yes	N/A	LCA on tandem solar cells
49	2020	Debnath T.; Kim E.-K.; Lee K.-G.; Nath N.C.D.	Advanced Energy and Sustainability Research	10.1002/aesr.202000028	Halide Perovskite Solar Cells with Biocompatibility	Review	15	No	N/A
50	2020	Celik I.; Ahangharnejhad R.H.; Song Z.; Heben M.; Apul D.	Energies	10.3390/en13164131	Emerging photovoltaic (PV) materials for a low carbon economy	Article	17	Yes	N/A	No adequate description of the life cycle assessment method
51	2020	Gan Y.; Bi X.; Liu Y.; Qin B.; Li Q.; Jiang Q.; Mo P.	Energies	10.3390/en13225907	Numerical investigation energy conversion performance of tin-based perovskite solar cells using cell capacitance simulator	Article	145	No	N/A
52	2020	Sarialtin H.; Geyer R.; Zafer C.	Journal of Renewable and Sustainable Energy	10.1063/1.5129784	Life cycle assessment of hole transport free planar-mesoscopic perovskite solar cells	Article	13	Yes	Yes
53	2020	Li J.; Cao H.-L.; Jiao W.-B.; Wang Q.; Wei M.; Cantone I.; Lü J.; Abate A.	Nature Communications	10.1038/s41467-019-13910-y	Biological impact of lead from halide perovskites reveals the risk of introducing a safe threshold	Article	445	No	N/A
54	2020	Yeo J.-S.; Jeong Y.	Energy Reports	10.1016/j.egyr.2020.07.029	Pathway toward market entry of perovskite solar cells: A detailed study on the research trends and collaboration networks through bibliometrics	Article	17	No	N/A
55	2020	Roy A.; Ghosh A.; Bhandari S.; Sundaram S.; Mallick T.K.	Buildings	10.3390/buildings10070129	Perovskite solar cells for bipv application: A review	Review	77	No	N/A
56	2020	Aftabuzzaman M.; Lu C.; Kim H.K.	Nanoscale	10.1039/d0nr04112b	Recent progress on nanostructured carbon-based counter/back electrodes for high-performance dye-sensitized and perovskite solar cells	Review	65	No	N/A
57	2020	Zhao Z.; Huang J.; Cao Y.; Sun Z.-Z.; Cheng N.; Sun S.; Sun H.; You S.	Solar Energy	10.1016/j.solener.2020.07.050	Inverted planar perovskite solar cells with efficient and stability via optimized cathode-interfacial layer	Article	5	No	N/A
58	2020	Reinoso M.A.; Gomez H.A.; Guzman G.G.	Conference Record of the IEEE Photovoltaic Specialists Conference	10.1109/PVSC45281.2020.9300831	Study of electrical transport properties in perovskite solar cells based on MAPI grown by physical vapor deposition	Conference Paper	0	No	N/A
59	2020	Davis M.; Yu Z.	Journal of Semiconductors	10.1088/1674-4926/41/4/041603	A review of flexible halide perovskite solar cells towards scalable manufacturing and environmental sustainability	Review	18	No	N/A
60	2020	Ahmed D.S.; Mohammed M.K.A.; Majeed S.M.	ACS Applied Energy Materials	10.1021/acsaem.0c01896	Green synthesis of eco-friendly graphene quantum dots for highly efficient perovskite solar cells	Article	81	No	N/A
61	2020	Khalifa S.A.; Spatari S.; Fafarman A.T.; Baxter J.B.	ACS Sustainable Chemistry and Engineering	10.1021/acssuschemeng.0c05619	Environmental Sustainability of Mixed Cation Perovskite Materials in Photovoltaics Manufacturing	Article	25	Yes	Yes
62	2021	Rodriguez-Garcia G.; Aydin E.; De Wolf S.; Carlson B.; Kellar J.; Celik I.	ACS Sustainable Chemistry and Engineering	10.1021/acssuschemeng.1c05029	Life Cycle Assessment of Coated-Glass Recovery from Perovskite Solar Cells	Conference Paper	22	No	N/A	LCA on the recovery of coated-glass from perovskite solar cells
63	2021	Panthi G.; Bajagain R.; An Y.-J.; Jeong S.-W.	Process Safety and Environmental Protection	10.1016/j.psep.2020.10.035	Leaching potential of chemical species from real perovskite and silicon solar cells	Article	26	No	N/A
64	2021	O'Connor D.; Hou D.	One Earth	10.1016/j.oneear.2021.11.002	Manage the environmental risks of perovskites	Article	8	No	N/A
65	2021	Mallick A.; Visoly-Fisher I.	Materials Advances	10.1039/d1ma00355k	Pb in halide perovskites for photovoltaics: Reasons for optimism	Review	23	No	N/A
66	2021	Ahangharnejhad R.H.; Becker W.; Jones J.; Anctil A.; Song Z.; Phillips A.; Heben M.J.; Celik I.	Cell Reports Physical Science	10.1016/j.xcrp.2021.100344	Environmental Impact per Energy Yield for Bifacial Perovskite Solar Cells Outperforms Crystalline Silicon Solar Cells	Article	0	Yes	N/A	No adequate description of the life cycle assessment method
67	2021	Sarialtin H.; Geyer R.; Zafer C.	Energy Sources, Part A: Recovery, Utilization and Environmental Effects	10.1080/15567036.2020.1842560	Environmental assessment of transparent conductive oxide-free efficient flexible organo-lead halide perovskite solar cell	Article	4	Yes	Yes
68	2021	Tian X.; You F.	ACS Sustainable Chemistry and Engineering	10.1021/acssuschemeng.1c03927	Energy and Environmental Sustainability Assessment of Photovoltaics Transition toward Perovskite-Perovskite Tandems from the Attributional and Consequential Perspectives	Article	11	Yes	N/A	LCA on tandem solar cells
69	2021	Perini C.A.R.; Doherty T.A.S.; Stranks S.D.; Correa-Baena J.-P.; Hoye R.L.Z.	Joule	10.1016/j.joule.2021.03.011	Pressing challenges in halide perovskite photovoltaics—from the atomic to module level	Article	25	No	N/A
70	2021	Tian X.; Stranks S.D.; You F.	Nature Sustainability	10.1038/s41893-021-00737-z	Life cycle assessment of recycling strategies for perovskite photovoltaic modules	Article	130	Yes	Yes
71	2021	Vidal R.; Alberola-Borràs J.-A.; Habisreutinger S.N.; Gimeno-Molina J.-L.; Moore D.T.; Schloemer T.H.; Mora-Seró I.; Berry J.J.; Luther J.M.	Nature Sustainability	10.1038/s41893-020-00645-8	Assessing health and environmental impacts of solvents for producing perovskite solar cells	Article	163	Yes	N/A	LCA on the solvents used in perovskite solar cells
72	2021	Ramamurthy Rao H.K.; Gemechu E.; Thakur U.; Shankar K.; Kumar A.	Solar Energy Materials and Solar Cells	10.1016/j.solmat.2021.111288	Life cycle assessment of high-performance monocrystalline titanium dioxide nanorod-based perovskite solar cells	Article	15	Yes	Yes
73	2021	Chakraborty K.; Choudhury M.G.; Paul S.	IEEE Transactions on Device and Materials Reliability	10.1109/TDMR.2021.3106340	Life Cycle Assessment of a Lead-Free Cesium Titanium (IV) Single and Mixed Halide Perovskite Solar Cell Based 1 m² PV Module	Article	5	No Access	N/A
74	2021	Wang K.; Ye T.; Huang X.; Hou Y.; Yoon J.; Yang D.; Hu X.; Jiang X.; Wu C.; Zhou G.; Priya S.	Matter	10.1016/j.matt.2021.05.023	“One-key-reset” recycling of whole perovskite solar cell	Article	48	No	N/A
75	2021	Liu F.-W.; Biesold G.; Zhang M.; Lawless R.; Correa-Baena J.-P.; Chueh Y.-L.; Lin Z.	Materials Today	10.1016/j.mattod.2020.11.024	Recycling and recovery of perovskite solar cells	Review	82	No	N/A
76	2021	Maranghi S.; Parisi M.L.; Basosi R.; Sinicropi A.	Open Research Europe	10.12688/openreseurope.13428.2	The critical issue of using lead for sustainable massive production of perovskite solar cells: A review of relevant literature	Article	12	No	N/A
77	2021	Leccisi E.; Fthenakis V.	Progress in Photovoltaics: Research and Applications	10.1002/pip.3442	Life cycle energy demand and carbon emissions of scalable single-junction and tandem perovskite PV	Article	38	Yes	Yes
78	2021	Ye T.; Wang K.; Hou Y.; Yang D.; Smith N.; Magill B.; Yoon J.; Mudiyanselage R.R.H.H.; Khodaparast G.A.; Wang K.; Priya S.	Journal of the American Chemical Society	10.1021/jacs.0c13069	Ambient-Air-Stable Lead-Free CsSnI3Solar Cells with Greater than 7.5% Efficiency	Article	148	No	N/A
79	2021	Rodriguez-Garcia G.; Fu H.-C.; Sullivan P.; Chen C.-J.; Song Z.; Chen J.; Yan Y.; Feng D.; Jin S.; Celik I.	Conference Record of the IEEE Photovoltaic Specialists Conference	10.1109/PVSC43889.2021.9519082	Life Cycle Assessment of Perovskite/Silicon Tandem Solar Cells Coupled with Solar Flow Battery Systems	Article	2	No Access	N/A
80	2021	Qiu L.; He S.; Jiang Y.; Qi Y.	Journal of Materials Chemistry A	10.1039/d1ta06459b	Metal halide perovskite solar cells by modified chemical vapor deposition	Review	39	No	N/A
81	2021	Goetz K.P.; Taylor A.D.; Hofstetter Y.J.; Vaynzof Y.	ACS Applied Materials and Interfaces	10.1021/acsami.0c17269	Sustainability in Perovskite Solar Cells	Review	71	No	N/A
82	2021	Correa Guerrero N.B.; Herrera Martínez W.O.; Civit B.; Perez M.D.	Solar Energy	10.1016/j.solener.2021.10.071	Energy performance of perovskite solar cell fabrication in Argentina. A life cycle assessment approach	Article	14	Yes	Yes
83	2021	Schileo G.; Grancini G.	Journal of Materials Chemistry C	10.1039/d0tc04552g	Lead or no lead? Availability, toxicity, sustainability and environmental impact of lead-free perovskite solar cells	Review	251	No	N/A
84	2021	Vidal R.; Alberola-Borràs J.-A.; Sánchez-Pantoja N.; Mora-Seró I.	Advanced Energy and Sustainability Research	10.1002/aesr.202000088	Comparison of Perovskite Solar Cells with other Photovoltaics Technologies from the Point of View of Life Cycle Assessment	Review	65	No	N/A
85	2021	Khalifa S.A.; Spatari S.; Fafarman A.T.; Baxter J.B.	Conference Record of the IEEE Photovoltaic Specialists Conference	10.1109/PVSC43889.2021.9518973	Life Cycle Environmental Impacts of Precursors Used in the Supply Chain of Emerging Perovskite Solar Cells	Review	1	No	No Access
86	2022	Khan F.; Rezgui B.D.; Khan M.T.; Al-Sulaiman F.	Renewable and Sustainable Energy Reviews	10.1016/j.rser.2022.112553	Perovskite-based tandem solar cells: Device architecture, stability, and economic perspectives	Review	28	No	N/A
87	2022	Zahedi R.; Moosavian S.F.; Aslani A.	Energy Science and Engineering	10.1002/ese3.1294	Environmental and damage assessment of transparent solar cells compared with first and second generations using the LCA approach	Article	19	Yes	No
88	2022	Gressler S.; Part F.; Scherhaufer S.; Obersteiner G.; Huber-Humer M.	Sustainable Materials and Technologies	10.1016/j.susmat.2022.e00501	Advanced materials for emerging photovoltaic systems – Environmental hotspots in the production and end-of-life phase of organic, dye-sensitized, perovskite, and quantum dots solar cells	Review	31	No	N/A
89	2022	Abd El-Samad A.E.; Gad N.; El-Aasser M.; Rashad M.M.; Mourtada Elseman A.	Solar Energy	10.1016/j.solener.2022.10.061	Optoelectronic investigation and simulation study of zinc and cobalt doped lead halide perovskite nanocrystals	Article	8	No	N/A
90	2022	Okoroafor T.; Maalouf A.; Oez S.; Babu V.; Wilk B.; Resalati S.	Journal of Cleaner Production	10.1016/j.jclepro.2022.133665	Life cycle assessment of inkjet printed perovskite solar cells	Article	24	Yes	Yes
91	2022	Daskeviciute-Geguziene S.; Zhang Y.; Rakstys K.; Kreiza G.; Khan S.B.; Kanda H.; Paek S.; Daskeviciene M.; Kamarauskas E.; Jankauskas V.; Asiri A.M.; Getautis V.; Nazeeruddin M.K.	Angewandte Chemie - International Edition	10.1002/anie.202113207	Green-Chemistry-Inspired Synthesis of Cyclobutane-Based Hole-Selective Materials for Highly Efficient Perovskite Solar Cells and Modules	Article	22	No	N/A
92	2022	Zendehdel M.; Yaghoobi Nia N.; Paci B.; Generosi A.; Di Carlo A.	Solar RRL	10.1002/solr.202100637	Zero-Waste Scalable Blade–Spin Coating as Universal Approach for Layer-by-Layer Deposition of 3D/2D Perovskite Films in High-Efficiency Perovskite Solar Modules	Article	13	No	N/A
93	2022	Slonopas A.; Rodriguez-Cabanas L.; Duong C.; Baker D.R.; Parameshwaran V.; Bradley S.	Proceedings of SPIE - The International Society for Optical Engineering	10.1117/12.2636636	Low-cost perovskite materials for decentralized energy generation and Department of Defense environmental impact reduction	Conference Paper	0	No	N/A
94	2022	Li Q.; Monticelli C.; Zanelli A.	Renewable Energy	10.1016/j.renene.2022.06.075	Life cycle assessment of organic solar cells and perovskite solar cells with graphene transparent electrodes	Article	39	Yes	Yes
95	2022	Carneiro A.L.; Martins A.A.; Duarte V.C.M.; Mata T.M.; Andrade L.	Energy Reports	10.1016/j.egyr.2022.01.045	Energy consumption and carbon footprint of perovskite solar cells	Article	14	Yes	No
96	2022	Schmidt F.; Ledermann L.; Schäffer A.; Snaith H.J.; Lenz M.	Journal of Hazardous Materials	10.1016/j.jhazmat.2022.128995	Rapid sequestration of perovskite solar cell-derived lead in soil	Article	18	No	N/A
97	2022	Zhang J.; Chang N.; Fagerholm C.; Qiu M.; Shuai L.; Egan R.; Yuan C.	Renewable and Sustainable Energy Reviews	10.1016/j.rser.2022.112146	Techno-economic and environmental sustainability of industrial-scale productions of perovskite solar cells	Article	35	Yes	Yes
98	2022	Pescetelli S.; Agresti A.; Viskadouros G.; Razza S.; Rogdakis K.; Kalogerakis I.; Spiliarotis E.; Leonardi E.; Mariani P.; Sorbello L.; Pierro M.; Cornaro C.; Bellani S.; Najafi L.; Martín-García B.; Del Rio Castillo A.E.; Oropesa-Nuñez R.; Prato M.; Maranghi S.; Parisi M.L.; Sinicropi A.; Basosi R.; Bonaccorso F.; Kymakis E.; Di Carlo A.	Nature Energy	10.1038/s41560-022-01035-4	Integration of two-dimensional materials-based perovskite solar panels into a stand-alone solar farm	Article	105	No Access	N/A
99	2022	Aryal U.K.; Ahmadpour M.; Turkovic V.; Rubahn H.-G.; Di Carlo A.; Madsen M.	Nano Energy	10.1016/j.nanoen.2021.106833	2D materials for organic and perovskite photovoltaics	Review	45	No	N/A
100	2022	Roffeis M.; Kirner S.; Goldschmidt J.-C.; Stannowski B.; Perez L.M.; Case C.; Finkbeiner M.	Sustainable Energy and Fuels	10.1039/d2se00096b	New insights into the environmental performance of perovskite-on-silicon tandem solar cells - a life cycle assessment of industrially manufactured modules	Article	15	Yes	N/A	LCA on tandem solar cells
101	2022	Fthenakis V.M.; Leccisi E.	Comprehensive Renewable Energy, Second Edition: Volume 1-9	10.1016/B978-0-12-819727-1.00090-X	1.06 - Environmental Impacts of Photovoltaic Life Cycles	Book Chapter	2	No	N/A
102	2022	Detnatthawut D.; Varabuntoonvit V.; Lohawet K.; Laewprajak A.; Kumnorkaew P.	Asia-Pacific Journal of Science and Technology	10.14456/apst.2022.34	Life cycle assessment of perovskite solar cell based on rapid convective deposition at electron transport layer	Article	1	Yes	Yes
103	2022	Peng Y.; Liu Y.	Perovskite Materials and Devices: Volume 1	10.1002/9783527832552.ch19	Lead - An Obstacle for Installing Perovskite Devices?	Book Chapter	1	No	N/A
104	2022	Jardim V.Q.; Paes Júnior H.R.; Alves A.E.; Fernandes T.M.D.S.	Proceedings of the Annual Offshore Technology Conference	10.4043/31801-MS	Preparation and Properties of Spray-Pyrolyzed Nanostructured Titanium Dioxide Films as Perovskite Solar Cell Component to Meet the Oil & Gas Industry Needs on Renewable Energy	Conference Paper	0	No	N/A
105	2022	Teixeira C.O.; Castro D.; Andrade L.; Mendes A.	Energy Science and Engineering		Selection of the ultimate perovskite solar cell materials and fabrication processes towards its industrialization: A review	Review	19	No	N/A
106	2022	Karthick S.; Velumani S.; Bouclé J.	Optical Materials	10.1016/j.optmat.2022.112250	Chalcogenide BaZrS3 perovskite solar cells: A numerical simulation and analysis using SCAPS-1D	Article	61	No	N/A
107	2022	Chava V.S.N.; Sreenivasan S.T.	Energy, Environment, and Sustainability	10.1007/978-981-16-8367-1_22	Material and Process-Related Contaminants in Solar Photovoltaics: Key Issues, and Future Prospects	Book Chapter	0	No	N/A
108	2023	Chetyrkina M.R.; Kameneva L.; Mishchenko D.V.; Klimanova E.N.; Sashenkova T.E.; Allayarova U.Y.; Kostyuk S.V.; Frolova L.A.; Aldoshin S.M.; Troshin P.A.	Solar Energy Materials and Solar Cells	10.1016/j.solmat.2022.112177	Lead, tin, bismuth or organics: Assessment of potential environmental and human health hazards originating from mature perovskite PV technology	Article	11	No	N/A
109	2023	Urbina A.	Progress in Photovoltaics: Research and Applications	10.1002/pip.3642	Sustainability of photovoltaic technologies in future net-zero emissions scenarios	Article	14	Yes	No
110	2023	Meng F.; Bi J.; Chang J.; Wang G.	Advanced Sustainable Systems	10.1002/adsu.202300014	Recycling Useful Materials of Perovskite Solar Cells toward Sustainable Development	Review	5	No	N/A
111	2023	Schmidt F.; Amrein M.; Hedwig S.; Kober-Czerny M.; Paracchino A.; Holappa V.; Suhonen R.; Schäffer A.; Constable E.C.; Snaith H.J.; Lenz M.	Journal of Hazardous Materials	10.1016/j.jhazmat.2023.130829	Organic solvent free PbI2 recycling from perovskite solar cells using hot water	Article	22	No	N/A
112	2023	Mishra A.; Bhaduri M.M.; Nigam M.K.	3rd IEEE International Conference on ICT in Business Industry and Government, ICTBIG 2023	10.1109/ICTBIG59752.2023.10456066	Modeling and Analysis of Cerium Oxide-Incorporated Lead-Free Perovskite Solar Cells	Conference Paper	0	No Access	N/A
113	2023	Singh S.; Kajal P.; Dhar A.; Mathews N.; Boix P.P.; Powar S.	Journal of Cleaner Production	10.1016/j.jclepro.2023.139136	Reduced global warming potential in carbon-based perovskite solar modules: Cradle-to-gate life cycle analysis	Article	6	Yes	Yes
114	2023	Kashyap S.; Pandey R.; Madan J.	Physica Scripta	10.1088/1402-4896/acff28	Simulated bending test analysis of 23% efficient lead-free flexible perovskite solar cell with different bending states	Article	14	No	N/A
115	2023	Zhu H.; Liu G.; Sun B.; Dong Y.; Zhang S.; Xu B.; Zou Y.; Zeng H.	Solar RRL	10.1002/solr.202300754	Environmentally Friendly Perovskite-Based Photovoltaics and Luminescence: Lead Less or Lead Free	Review	7	No	N/A
116	2023	Han G.S.; Gong O.Y.; Kim H.J.; Kwon N.; Huh J.S.; Seo J.; Jung H.S.	Advanced Materials Technologies	10.1002/admt.202201387	Cutting-Edge Studies Toward Commercialization of Large Area Solution-Processed Perovskite Solar Cells	Review	9	No	N/A
117	2023	Podapangi S.K.; Jafarzadeh F.; Mattiello S.; Korukonda T.B.; Singh A.; Beverina L.; Brown T.M.	RSC Advances	10.1039/d3ra01692g	Green solvents, materials, and lead-free semiconductors for sustainable fabrication of perovskite solar cells	Review	40	No	N/A
118	2023	Weyand S.; Kawajiri K.; Mortan C.; Zeller V.; Schebek L.	ACS Sustainable Chemistry and Engineering	10.1021/acssuschemeng.3c03019	Are Perovskite Solar Cells an Environmentally Sustainable Emerging Energy Technology? Upscaling from Lab to Fab in Life Cycle Assessment	Article	3	Yes	Yes
120	2023	Weyand S.; Kawajiri K.; Mortan C.; Schebek L.	Journal of Industrial Ecology	10.1111/jiec.13394	Scheme for generating upscaling scenarios of emerging functional materials based energy technologies in prospective LCA (UpFunMatLCA)	Article	7	No	N/A
121	2023	Sabahi N.; Shahroosvand H.	Scientific Reports	10.1038/s41598-023-44781-5	Shedding light on the environmental impact of the decomposition of perovskite solar cell	Article	0	No	N/A
122	2023	Bhati N.; Nazeeruddin M.K.; Maréchal F.	Solar Energy	10.1016/j.solener.2023.111810	Critical analysis of decision variables for high-throughput experimentation (HTE) with perovskite solar cells	Review	8	No	N/A
123	2023	Onozawa-Komatsuzaki N.; Tsuchiya D.; Inoue S.; Kogo A.; Ueno T.; Murakami T.N.	Applied Physics Express	10.35848/1882-0786/acaa88	Green-solvent-soluble, highly efficient dopant-free hole-transporting material for perovskite solar cells	Article	3	No	N/A
124	2023	Khalifa S.A.; Spatari S.; Fafarman A.T.; Fthenakis V.M.; Gurian P.L.; Olson M.S.; Baxter J.B.	Environmental Science and Technology	10.1021/acs.est.2c05815	Fate and exposure assessment of pb leachate from hypothetical breakage events of perovskite photovoltaic modules	Article	8	No	N/A
125	2023	Martulli A.; Rajagopalan N.; Gota F.; Meyer T.; Paetzold U.W.; Claes S.; Salone A.; Verboven J.; Malina R.; Vermang B.; Lizin S.	Progress in Photovoltaics: Research and Applications	10.1002/pip.3623	Towards market commercialization: Lifecycle economic and environmental evaluation of scalable perovskite solar cells	Article	15	Yes	N/A	No adequate description of the life cycle assessment method
126	2023	Dissanayake P.D.; Yeom K.M.; Sarkar B.; Alessi D.S.; Hou D.; Rinklebe J.; Noh J.H.; Ok Y.S.	Environmental Research	10.1016/j.envres.2022.115066	Environmental impact of metal halide perovskite solar cells and potential mitigation strategies: A critical review	Review	18	No	N/A
127	2023	Zhang H.; Lee J.-W.; Nasti G.; Handy R.; Abate A.; Grätzel M.; Park N.-G.	Nature	10.1038/s41586-023-05938-4	Lead immobilization for environmentally sustainable perovskite solar cells	Article	77	No	N/A
128	2023	Cellura M.; Quyen L.L.; Guarino F.; Longo S.	Conference Proceedings - 2023 IEEE Asia Meeting on Environment and Electrical Engineering, EEE-AM 2023	10.1109/EEE-AM58328.2023.10394932	Net Energy Analysis and Carbon Footprint of Solar Cells	Conference Paper	0	No Access	N/A
129	2023	Wang T.; Li R.; Ardekani H.; Serrano-Luján L.; Wang J.; Ramezani M.; Wilmington R.; Chauhan M.; Epps R.W.; Darabi K.; Guo B.; Sun D.; Abolhasani M.; Gundogdu K.; Amassian A.	Matter	10.1016/j.matt.2023.06.040	Sustainable materials acceleration platform reveals stable and efficient wide-bandgap metal halide perovskite alloys	Article	16	Yes	Yes
130	2023	Tountas M.; Polyzoidis C.; Loizos M.; Rogdakis K.; Kymakis E.	ACS Applied Electronic Materials	10.1021/acsaelm.3c01132	Improved Performance of Hole-Transporting Material-Free Perovskite Solar Cells Using a Low-Temperature Printed Carbon Paste	Article	3	No	N/A
131	2023	Mallick A.; Mendez Lopez R.D.; Arye G.; Cahen D.; Visoly-Fisher I.	Journal of Hazardous Materials	10.1016/j.jhazmat.2023.131147	Soil adsorption and transport of lead in the presence of perovskite solar cell-derived organic cations	Article	5	No	N/A
132	2023	Soonmin H.; Hardani; Nandi P.; Mwankemwa B.S.; Malevu T.D.; Malik M.I.	Applied Sciences (Switzerland)	10.3390/app13042051	Overview on Different Types of Solar Cells: An Update	Review	33	No	N/A
133	2023	Müller D.; Jiang E.; Rivas-Lazaro P.; Baretzky C.; Loukeris G.; Bogati S.; Paetel S.; Irvine S.J.C.; Oklobia O.; Jones S.; Lamb D.; Richter A.; Siefer G.; Lackner D.; Helmers H.; Teixeira C.; Forgács D.; Freitag M.; Bradford D.; Shen Z.; Zimmermann B.; Würfel U.	ACS Applied Energy Materials	10.1021/acsaem.3c01274	Indoor Photovoltaics for the Internet-of-Things - A Comparison of State-of-the-Art Devices from Different Photovoltaic Technologies	Article	22	No	N/A
134	2024	Selmane N.; Cheknane A.; Gueddouda K.M.; Boukhelkhal F.A.; Baydogan N.; Helal M.H.S.; Hilal H.S.	Journal of Materials Science: Materials in Electronics	10.1007/s10854-024-12889-7	RbGeI3/CuZnSnSSe/CuInGaSe/CdS tandem solar cell with improved performance and lowered cost	Article	1	No Access	N/A
135	2024	Li Q.; Vogt M.R.; Wang H.; Monticelli C.; Zanelli A.	Journal of Cleaner Production	10.1016/j.jclepro.2024.143068	Life cycle assessment of roll-to-roll produced chemical vapor deposition graphene transparent electrodes towards copper foil recycling	Article	3	Yes	N/A	LCA on graphene tranparent electordes
136	2024	Cellura M.; Luu L.Q.; Guarino F.; Longo S.	Science of the Total Environment	10.1016/j.scitotenv.2023.168019	A review on life cycle environmental impacts of emerging solar cells	Review	17	No	N/A
137	2024	Ciotola A.; Gerometta M.; Colombo S.	Chemical Engineering Transactions	10.3303/CET24111026	The Application of the HoRAM Method for a Comprehensive Sustainability Assessment of Emerging Solar Technologies: a Case Study on Perovskite and Organic Solar Cells	Article	0	No	N/A
138	2024	Chen W.-S.; Lee C.-H.	Circular Economy and Sustainable Energy Materials: A Net-Zero Emissions Approach	10.1201/9781003463009-13	Recycling Solar Cell Materials	Book Chapter	0	No	N/A
139	2024	Shamoushaki M.; Koh S.C.L.	Communications Earth and Environment	10.1038/s43247-024-01739-3	Solar cells combined with geothermal or wind power systems reduces climate and environmental impact	Article	0	Yes	Yes
140	2024	Tara A.; Paul A.; Singha A.; Gohri S.; Madan J.; Pandey R.; Kumar P.; Hossain I.; Bhattarai S.	Journal of Nanoparticle Research	10.1007/s11051-024-06196-9	Modeling organic electron transport layers in mixed cation tin-based perovskite solar cells	Article	0	No	N/A
141	2024	Kurman O.; Jung E.; Seo J.-Y.	Korean Journal of Chemical Engineering	10.1007/s11814-024-00331-x	Eco-friendly Fabrication of Perovskite Solar Cells: From Material Engineering to Recycling: Eco-friendly Fabrication of Perovskite Solar Cells: O. Kurman et al.	Review	0	No	N/A
142	2024	Kipyator M.J.; Rossi F.; Vesce L.; di Carlo A.; Basosi R.; Parisi M.L.; Sinicropi A.	Sustainable Energy and Fuels	10.1039/d3se01182h	Scenario-based recycling strategies for perovskite-silicon tandem solar cells: a harmonized life cycle assessment study	Article	1	No Access	N/A
143	2024	Rossi F.; Rotondi L.; Stefanelli M.; Sinicropi A.; Vesce L.; Parisi M.L.	EPJ Photovoltaics	10.1051/epjpv/2024014	Comparative life cycle assessment of different fabrication processes for perovskite solar mini-modules	Article	2	Yes	Yes
144	2024	Tang K.	Proceedings of SPIE - The International Society for Optical Engineering	10.1117/12.3050209	Enhancing perovskite solar cell stability and performance with epoxy resin: A promising path to sustainable solar energy	Conference Paper	0	No Access	N/A
145	2024	Erekath S.; Seidlitz H.; Schreiner M.; Dreyer C.	Sustainable Cities and Society	10.1016/j.scs.2024.105357	Food for future: Exploring cutting-edge technology and practices in vertical farm	Review	14	No	N/A
146	2024	Zhao G.; Hughes D.; Beynon D.; Wei Z.; Watson T.; Tsoi Chung W.; Baker J.	Solar Energy	10.1016/j.solener.2024.112602	Perovskite photovoltaics for aerospace applications − life cycle assessment and cost analysis	Article	5	Yes	Yes
147	2024	Muchuweni E.; Mombeshora E.T.; Martincigh B.S.; Nyamori V.O.	Handbook of Emerging Materials for Sustainable Energy	10.1016/B978-0-323-96125-7.00017-4	Photovoltaics: background and novel carbon-based materials for third-generation solar cells	Book Chapter	1	No	N/A
148	2024	Baghel A.; Singh D.; Kumar A.	2024 IEEE Students Conference on Engineering and Systems: Interdisciplinary Technologies for Sustainable Future, SCES 2024	10.1109/SCES61914.2024.10652432	Applications of Machine Learning in Exploration of the Perovskite Solar Cells	Conference Paper	0	No Access	N/A
149	2024	Machín A.; Márquez F.	Materials	10.3390/ma17051165	Advancements in Photovoltaic Cell Materials: Silicon, Organic, and Perovskite Solar Cells	Review	42	No	N/A
150	2024	Liu B.; Jia Z.; Chen Z.	Energies	10.3390/en17071629	A Direct Chemical Approach to Mitigate Environment Lead Contamination in Perovskite Solar Cells	Article	0	No	N/A
151	2024	Chaosukho S.; Meeklinhom S.; Rodbuntum S.; Sukgorn N.; Kaewprajak A.; Kumnorkaew P.; Varabuntoonvit V.	Environmental Impact Assessment Review	10.1016/j.eiar.2024.107462	Life cycle assessment of perovskite solar cells with alternative carbon electrode	Article	5	Yes	Yes
152	2024	Verma A.; Shrivastav N.; Madan J.	2024 IEEE International Conference on Information Technology, Electronics and Intelligent Communication Systems, ICITEICS 2024	10.1109/ICITEICS61368.2024.10625166	Enhancing Sustainability in Photovoltaic Technology: Optimization of NH2(CH2)2NH3MnCl4 Perovskite Solar Cells	Conference Paper	0	No Access	N/A
153	2024	Wu Z.; Sytnyk M.; Zhang J.; Babayeva G.; Kupfer C.; Hu J.; Arnold S.; Hauch J.; Brabec C.; Peters I.M.	Energy and Environmental Science	10.1039/d4ee01071j	Closing the loop: recycling of MAPbI3 perovskite solar cells	Article	9	Yes	N/A	LCA on the recycling of perovskite solar cells
154	2024	Li Q.; Li T.; Kutlu A.; Zanelli A.	Journal of Building Engineering	10.1016/j.jobe.2024.109140	Life cycle cost analysis and life cycle assessment of ETFE cushion integrated transparent organic/perovskite solar cells: Comparison with PV glazing skylight	Article	14	Yes	Yes
155	2024	Rahaman M.; Hasan M.; Moinuddin R.M.; Islam M.N.	AIP Advances	10.1063/5.0217486	Numerical optimization of lead-based and lead-free absorber materials for perovskite solar cell (PSC) architectures: A SCAPS-1D simulation	Article	1	No	N/A
156	2024	Bhati N.; Nazeeruddin M.K.; Maréchal F.	Energy	10.1016/j.energy.2024.131492	Environmental impacts as the key objectives for perovskite solar cells optimization	Article	4	Yes	N/A	Reproduced previous LCAs on perovskite solar cells
157	2024	Shen Y.; Zhang T.; Xu G.; Steele J.A.; Chen X.; Chen W.; Zheng G.; Li J.; Guo B.; Yang H.; Wu Y.; Lin X.; Alshahrani T.; Yin W.; Zhu J.; Wang F.; Amassian A.; Gao X.; Zhang X.; Gao F.; Li Y.; Li Y.	Nature	10.1038/s41586-024-08161-x	Strain regulation retards natural operation decay of perovskite solar cells	Article	4	No	N/A
158	2024	Dastgeer G.; Nisar S.; Zulfiqar M.W.; Eom J.; Imran M.; Akbar K.	Nano Energy	10.1016/j.nanoen.2024.110401	A review on recent progress and challenges in high-efficiency perovskite solar cells	Review	1	No	N/A
159	2024	Chaudhary A.K.; Verma S.; Chauhan R.K.	Physica Scripta	10.1088/1402-4896/ad196e	Thermal and power performance optimization of cost-effective solar cells using eco-friendly perovskite materials	Article	7	No	N/A
160	2024	Chen P.; Xiao Y.; Li S.; Jia X.; Luo D.; Zhang W.; Snaith H.J.; Gong Q.; Zhu R.	Chemical Reviews	10.1021/acs.chemrev.4c00073	The Promise and Challenges of Inverted Perovskite Solar Cells	Review	15	No	N/A
161	2024	Valadez-Villalobos K.; Davies M.L.	RSC Sustainability	10.1039/d4su00100a	Remanufacturing of perovskite solar cells	Review	1	No	N/A
162	2024	Rifat M.S.H.; Jahangir Alam M.	IEEE Access	10.1109/ACCESS.2024.3415110	Exploring the Potential of Lead-Free Perovskite/ Kesterite Double Absorber Structure With Diverse Transport Layer Materials to Enhance Tandem Solar Cell Performance	Article	0	No	N/A
163	2024	Neelu N.; Pandey N.; Nath A.; Chakrabarti S.	Proceedings of SPIE - The International Society for Optical Engineering	10.1117/12.3013286	Performance analysis of lead free organic-inorganic hybrid double perovskites MA2NaBiCl6 based fabricated solar cell device	Conference Paper	1	No Access	N/A
164	2024	Zhang X.; Wang Y.; Wu X.; Wang F.; Ou Q.; Zhang S.	Chinese Journal of Chemistry	10.1002/cjoc.202300344	A Comprehensive Review on Mechanisms and Applications of Rare-Earth Based Perovskite Nanocrystals†	Review	11	No	N/A
165	2024	Wang Z.; Lyu M.; Zhang B.W.; Xiao M.; Zhang C.; Han E.Q.; Wang L.	Small Methods	10.1002/smtd.202301633	Thermally Evaporated Metal Halide Perovskites and Their Analogues: Film Fabrication, Applications and Beyond	Review	2	No	N/A
166	2024	Piasecka I.; Kłos Z.	Materials	10.3390/ma17235787	An Assessment of the Environmental Impact of Construction Materials of Monocrystalline and Perovskite Photovoltaic Power Plants Toward Their Sustainable Development	Article	1	Yes	N/A	LCA of construction plants
167	2024	Kansal L.; Joshi A.; Mishra R.; Malhotra A.; Prasanna J.L.; Sharma P.	E3S Web of Conferences	10.1051/e3sconf/202453707016	Sustainable Synthesis of Perovskite Solar Cells Using Green Materials	Conference Paper	0	No	N/A
168	2024	Ongaro C.; Roose B.; Fleury J.; Schneider R.; Frohna K.; Ooi Z.Y.; Heier J.; Stranks S.D.; Schüler A.	Advanced Materials Interfaces	10.1002/admi.202300923	Integration of Metal Meshes as Transparent Conducting Electrodes into Perovskite Solar Cells	Article	3	No	N/A
169	2024	Muzammil M.; Naik Naam K.; Fareed M.; Mirza S.H.; Zulfiqar M.	Chemical Physics Impact	10.1016/j.chphi.2023.100407	Boosting the performance of PBDB-T/ITIC based organic solar cell: A theoretical analysis utilizing SCAPS-1D: Boosting the performance of PBDB-T/ITIC based organic solar cell	Article	12	No	N/A
170	2024	Tian X.; Stranks S.D.; Huang J.; Fthenakis V.M.; Yang Y.; You F.	Energy and Environmental Science	10.1039/d4ee03956d	Perspectives for sustainability analysis of scalable perovskite photovoltaics	Review	0	No	N/A
171	2024	Afre R.A.; Pugliese D.	Micromachines	10.3390/mi15020192	Perovskite Solar Cells: A Review of the Latest Advances in Materials, Fabrication Techniques, and Stability Enhancement Strategies	Review	40	No	N/A
172	2024	Tekin A.; Kalpar M.; Tekin E.	Journal of Chemical Physics	10.1063/5.0220297	Exploring the potential of Sn-Ge based hybrid organic-inorganic perovskites: A density functional theory based computational screening study	Article	0	No	N/A
173	2024	Li Q.; Monticelli C.; Kutlu A.; Zanelli A.	Journal of Building Engineering	10.1016/j.jobe.2024.109348	Environmental performance analysis of textile envelope integrated flexible photovoltaic using life cycle assessment approach	Article	10	Yes	Yes
174	2024	Srinivasan D.R.; Kadirvel A.; Umamageswari R.; Srinivasnaik M.; Kavitha E.	Introduction to Functional Nanomaterials	10.1201/9781003495437-1	Transparent Contact Innovations for Solar Cells	Book Chapter	0	No	N/A
175	2024	Purkayastha A.; Minz M.; Sonkar R.K.; Mallajosyula A.T.	ACS Applied Electronic Materials	10.1021/acsaelm.3c01166	Efficiency Enhancement and Life Cycle Assessment of 2D/3D Mixed-Dimensional Tin Perovskite Plasmonic Solar Cells	Article	1	Yes	Yes
176	2024	Liu K.; Hu T.; Cai Z.; Liu F.; Rafique S.; Li X.; Deng L.; Li C.; Wang Y.; Guo Q.; Yue X.; Wang J.; Yang Y.; Cong C.; Chen S.; Zhang J.; Yu A.; Zhan Y.	Energy and Environmental Science	10.1039/d4ee01829j	Lead (Pb) management in the entire life cycle of highly efficient and stable perovskite solar cells	Article	6	No	N/A
177	2024	Herrera J.P.; Freeman J.; Ravilla A.; Celik I.	Conference Record of the IEEE Photovoltaic Specialists Conference	10.1109/PVSC57443.2024.10748864	Comparative Life Cycle Carbon Analysis of Different Recycling Processes for Perovskite Solar Cells	Conference Paper	0	No Access	N/A
178	2024	Shamoushaki M.; Koh S.C.L.	Science of the Total Environment	10.1016/j.scitotenv.2024.174239	Comparative life cycle assessment of integrated renewable energy-based power systems	Article	6	Yes	Yes
179	2024	Zhu P.; Chen C.; Dai J.; Zhang Y.; Mao R.; Chen S.; Huang J.; Zhu J.	Advanced Materials	10.1002/adma.202307357	Toward the Commercialization of Perovskite Solar Modules	Review	74	No	N/A
180	2024	Ravilla A.; Perini C.A.R.; Correa-Baena J.-P.; Ho-Baillie A.W.Y.; Celik I.	Energy Advances	10.1039/d3ya00540b	Life cycle assessment of low-dimensional materials for perovskite photovoltaic cells	Article	5	Yes	Yes
181	2024	Vesce L.; Stefanelli M.; Rossi F.; Castriotta L.A.; Basosi R.; Parisi M.L.; Sinicropi A.; Di Carlo A.	Progress in Photovoltaics: Research and Applications	10.1002/pip.3741	Perovskite solar cell technology scaling-up: Eco-efficient and industrially compatible sub-module manufacturing by fully ambient air slot-die/blade meniscus coating	Article	23	Yes	Yes
182	2024	Popa C.; Popa N.-S.; Goia I.	2024 9th International Conference on Energy Efficiency and Agricultural Engineering, EE and AE 2024 - Proceedings	10.1109/EEAE60309.2024.10600580	Maximizing Solar Power Potential: A Study Case of Solar Radiation and Panel Positioning in South-Eastern Region of Romania	Conference Paper	0	No Access	N/A
183	2024	Znidi F.; Morsy M.; Uddin M.N.	Heliyon	10.1016/j.heliyon.2024.e32843	Navigating challenges and solutions for metal-halide and carbon-based electrodes in perovskite solar cells (NCS-MCEPSC): An environmental approach	Review	3	No	N/A
184	2024	Guji K.W.; Geleta T.A.; Bouri N.; Ramirez Rivera V.J.	Nanoscale Advances	10.1039/d4na00305e	First principles study on the structural stability, mechanical stability and optoelectronic properties of alkali-based single halide perovskite compounds XMgI3 (X = Li/Na): DFT insight	Article	0	No	N/A
185	2024	Lee J.M.; Kim H.J.; Jung H.S.	Chemical Communications	10.1039/d4cc05121a	Life cycle assessment of lead recycling processes in perovskite solar cells†	Article	0	Yes	N/A	LCA on the recycling of perovskite solar cells
186	2024	Nain P.; Yuan L.; Anctil A.	Conference Record of the IEEE Photovoltaic Specialists Conference	10.1109/PVSC57443.2024.10749332	Carbon Payback Time (CPBT) and Energy Payback Time (EPBT) of Residential Solar Photovoltaic Repowering	Conference Paper	0	No Access	N/A
187	2024	Prakoso N.D.; Pardede P.D.I.; Maharani R.A.; Denny Y.R.; Handoyo	AIP Conference Proceedings	10.1063/5.0210260	From waste to energy: Review transforming spent batteries into graphene solar cells	Conference Paper	0	No	N/A
188	2024	Kamali A.K.; Keppetipola N.M.; Yoshihara Y.; Jena A.K.; Uchida S.; Segawa H.; Sonnemann G.; Toupance T.; Cojocaru L.	RSC Sustainability	10.1039/d4su00361f	Validating the “greenness” of chemicals via life cycle assessment: the case of anisole as an anti-solvent in perovskite solar cells	Article	0	Yes	N/A	LCA on the solvents used in perovskite solar cells
189	2024	Leccisi E.; Fthenakis V.	MRS Bulletin	10.1557/s43577-024-00812-8	Life-cycle human- and eco-toxicity assessment of emerging lead-based perovskite compared to conventional photovoltaic panels	Article	1	No Access	N/A
190	2024	Vescio G.; Dirin D.N.; González-Torres S.; Sanchez-Diaz J.; Vidal R.; Franco I.P.; Adhikari S.D.; Chirvony V.S.; Martínez-Pastor J.P.; Vinocour Pacheco F.A.; Przypis L.; Öz S.; Hernández S.; Cirera A.; Mora-Seró I.; Kovalenko M.V.; Garrido B.	Advanced Sustainable Systems	10.1002/adsu.202400060	Inkjet-Printed Red-Emitting Flexible LEDs Based on Sustainable Inks of Layered Tin Iodide Perovskite	Article	2	No	N/A
191	2024	Jamshidi M.; Gardner J.M.	Molecules	10.3390/molecules29081723	Copper(I) Iodide Thin Films: Deposition Methods and Hole-Transporting Performance	Review	3	No	N/A
192	2025	Abudulimu A.; Fu S.; Katakumbura N.; Sun N.; Carter S.; Brau T.; Chen L.; Rajakaruna M.; Friedl J.; Song Z.; Phillips A.B.; Heben M.J.; Yan Y.; Ellingson R.J.	Cell Reports Physical Science	10.1016/j.xcrp.2024.102349	Enhanced understanding of recombination mechanisms	Article	0	No	N/A
193	2025	Wang R.; Shao H.; Ming J.; Yang W.; Sun J.; Liu B.; Wu S.; Ling H.	Advanced Materials Technologies	10.1002/admt.202400838	Evaporated Copper-Based Perovskite Dynamic Memristors for Reservoir Computing Systems	Article	0	No	N/A
194	2025	Mortadi A.; Tabbai Y.; El Hafidi E.; Nasrellah H.; Chahid E.; Monkade M.; El Moznine R.	Cleaner Engineering and Technology	10.1016/j.clet.2024.100876	Investigating temperature effects on perovskite solar cell performance via SCAPS-1D and impedance spectroscopy	Article	0	No	N/A
195	2025	Lin Z.; Li Y.; Das M.; Liang C.; Xiao X.; Yen Z.; Kulshreshtha C.; Chia Wei Min L.; Lim Junan A.; N'konou K.; Sum T.C.; Mathews N.; Grimsdale A.C.; Ng L.W.T.	Advanced Functional Materials	10.1002/adfm.202423635	Direct Integration of Biomass-Derived Furan Polymers for Enhanced Stability and Efficiency in Hybrid Perovskite Solar Cells	Article	0	No	N/A
196	2025	Jeong S.-J.; Park S.H.; Yun S.; Li M.Q.; Kim D.; Kim Y.; Chang Y.H.; Lee J.; Lim J.; Yang T.-Y.	Advanced Science	10.1002/advs.202412959	A Versatile Ionic Liquid Additive for Perovskite Solar Cells: Surface Modification, Hole Transport Layer Doping, and Green Solvent Processing	Article	0	No	N/A
197	2025	Li Q.; Yang G.; Bian C.; Long L.; Wang X.; Gao C.; Wong C.L.; Huang Y.; Zhao B.; Chen X.; Chen B.M.	Applied Energy	10.1016/j.apenergy.2024.124760	Autonomous design framework for deploying building integrated photovoltaics	Article	4	No	N/A
198	2025	Li Q.; Long L.; Li X.; Yang G.; Bian C.; Zhao B.; Chen X.; Chen B.M.	Renewable Energy	10.1016/j.renene.2024.121914	Life cycle cost analysis of circular photovoltaic façade in dense urban environment using 3D modeling	Article	1	No	N/A
199	2025	Sheng J.; Shao W.; Zhang H.; He J.; Wang Y.; Ding T.; He J.; Cen R.; Deng Z.; Fu Y.; Wu Y.; Wu W.; Zhu W.-H.	Green Chemical Engineering	10.1016/j.gce.2024.12.002	Methylamine-complexed liquefaction perovskite precursor for high-performance printable carbon-based solar cells	Article	0	No	N/A
200	2025	Liu T.; Almutairi M.M.S.; Ma J.; Stewart A.; Xing Z.; Liu M.; Hou B.; Cho Y.	Nano-Micro Letters	10.1007/s40820-024-01547-6	Solution-Processed Thin Film Transparent Photovoltaics: Present Challenges and Future Development	Review	0	No	N/A
201	2025	Ünlü F.; Florez A.; Dodd-Clements K.; Reb L.K.; Götte M.; Grosch M.; Yang F.; Öz S.; Mathies F.; Mathur S.; Ramírez D.; Jaramillo F.; Unger E.	Advanced Energy Materials	10.1002/aenm.202403626	Toward Green Processing of Perovskite Solar Cells: Protic Ionic Liquids Enable Water- and Alcohol-Based MAPbI3 Precursors Inks for Slot-Die Coating	Article	0	Yes	N/A	LCA of two perovskite inks, no inventory was provided
202	2025	Oh H.; Bae J.; Han J.	Journal of Cleaner Production	10.1016/j.jclepro.2025.144651	Economic and environmental feasibility evaluation study of hydrometallurgical recycling methods for perovskite solar cells	Article	0	Yes	N/A	LCA on the recycling of perovskite solar cells
203	2025	Chen Y.; Yamaguchi S.; Sato A.; Xue D.; Marumoto K.	npj Flexible Electronics	10.1038/s41528-024-00376-2	Operando spin observation elucidating performance-improvement mechanisms during operation of Ruddlesden–Popper Sn-based perovskite solar cells	Article	0	No	N/A
204	2025	Mahalingam S.; Manap A.; Floresyona D.; Rabeya R.; Afandi N.; Hasan Z.; Nugroho A.	Renewable and Sustainable Energy Reviews	10.1016/j.rser.2025.115488	Advancements in flexible perovskite solar cells enabling self-powered systems	Review	0	No	N/A

## Sheet: Supplementary Table 2
Table S2. Summary of LCA modeling parameters and technology criteria for the 28 relevant articles.
Supplementary Table 2. The perovskite solar cells materials assessed in the 37 identified life cycle assessments (LCAs), the LCA modelling choices employed, and the availability of individual materials inventories.																	PSC	PSC	PSC
#	Year	Authors	Journal	DOI	Titlte	Tranparent Electrode	ETL	Perovskite	HTL	Back electrode	Additional Layers/Comments	Structure	Materials	Scope	Funtional Unit	LCIA Method	Technology Scale	Data Type	Data Source	Database	Materials Inventory Available
1	2015	Zhang J.; Gao X.; Deng Y.; Li B.; Yuan C.	ChemSusChem	10.1002/cssc.201500848	Life Cycle Assessment of Titania Perovskite Solar Cell Technology for Sustainable Design and Manufacturing	FTO	TIO2	﻿MAPbI₃	Liquid Electrolyte (Lithium iodide)	FTO glass + Pt	TiO2 nanotubes (TNTs) anode	n-i-p	FTO /TIO2/﻿MAPbI₃/Liquid Electrolyte (Lithium iodide)/FTO glass + Pt	Cradle-to-gate	1 kWh	ILCD	Lab-scale	Primary	Authors lab experiments	GaBi 6.0 + ecoinvent	Yes
2	2015	Espinosa N.; Serrano-Luján L.; Urbina A.; Krebs F.C.	Solar Energy Materials & Solar Cells	10.1016/j.solmat.2015.02.013	Solution and vapour deposited lead perovskite solar cells: Ecotoxicity from a life cycle assessment perspective	FTO	TIO2	﻿MAPbI₃	Spiro-OMeTAD	Silver	N/A	n-i-p	FTO/TIO2/﻿MAPbI₃/Spiro-OMeTAD/Silver	Cradle-to-gate	1 kWh	ILCD	Lab-scale	Secondary	^2013 M. Liu (http://dx.doi.org/10.1038/nature12509)	ecoinvent 3.1	Yes
						ITO	PCBM	﻿MAPbI₃	﻿PEDOT:PSS	Aluminium	N/A	p-i-n	ITO/PCBM/﻿MAPbI₃/﻿PEDOT:PSS/Aluminium						^2014 J. You (https://doi.org/10.1021/nn406020d)		No
3	2015	Serrano-Lujan L.; Espinosa N.; Larsen-Olsen T.T.; Abad J.; Urbina A.; Krebs F.C.	Advanced Energy Materials	10.1002/aenm.201501119	Tin‐ and Lead‐Based Perovskite Solar Cells under Scrutiny: An Environmental Perspective	FTO	TIO2	﻿MAPbI₃	Spiro-OMeTAD	Silver	N/A	n-i-p	FTO/TIO2/﻿MAPbI₃/Spiro-OMeTAD/Silver	Cradle-to-gate + Cradle-to-grave	1 kWh	ILCD	Large-scale manufacturing	Secondary	^2013 M. Liu (https://doi.org/10.1038/nature12509)	ecoinvent 3.1	No
						ITO	PCBM	﻿MAPbI₃	﻿PEDOT:PSS	Aluminium	N/A	p-i-n	ITO/PCBM/﻿MAPbI₃/﻿PEDOT:PSS/Aluminium						^2014 J. You (https://doi.org/10.1021/nn406020d)		No
						FTO	TIO2	CH3NH3SnI3 + TiO2	Spiro-OMeTAD	Gold	N/A	n-i-p	FTO /TIO2/CH3NH3SnI3 + TiO2/Spiro-OMeTAD/Gold						"+2014 F. Hao (https://doi.org/10.1038/nphoton.2014.82)		Yes
4	2015	Gong J.; Darling S.B.; You F.	Energy & Enviromental Science	10.1039/C5EE00615E	Perovskite photovoltaics: life-cycle assessment of energy and environmental impacts	FTO	nc-TIO2	﻿MAPbI₃	Spiro-OMeTAD	Gold	TiO2 blocking layer (BL)	n-i-p	FTO/nc-TIO2/﻿MAPbI₃/Spiro-OMeTAD/Gold	Cradle-to-grave	1 m2	CML + EPBT	Unspecified	Secondary	The masses of materials are derived based on the layer thickness, active area, and the material utilization efficiency.	ecoinvent 3.1	Yes
						ITO	ZnO	﻿MAPbI₃	Spiro-OMeTAD	Silver	N/A		ITO/ZnO/﻿MAPbI₃/Spiro-OMeTAD/Silver
9	2016	Celik I.; Song Z.; Cimaroli A.J.; Yan Y.; Heben M.J.; Apul D.	Solar Energy Materials & Solar Cells	10.1016/j.solmat.2016.04.037	Life Cycle Assessment (LCA) of perovskite PV cells projected from lab to fab	FTO	SnO2	﻿MAPbI₃	CuSCN	MoOx-Al	N/A	n-i-p	FTO/SnO2/﻿MAPbI₃/CuSCN/MoOx-Al	Cradle-to-gate	1 m2 + 1 kWh	TRACI	Lab-scale scaled up to industrial level	Primary and Secondary	University of Toledo, the Photovoltaic Innovation and Commercialization (PVIC) center	ecoinvent	Yes
						FTO	SnO2	﻿MAPbI₃	-	Carbon paste	N/A		FTO /SnO2/﻿MAPbI₃/-/Carbon paste
13	2017	Itten R.; Stucki M.	Energies	10.3390/en10070841	Highly Efficient 3rd Generation Multi-Junction Solar Cells Using Silicon Heterojunction and Perovskite Tandem: Prospective Life Cycle Environmental Impacts	ITO	SnO2	﻿MAPbI₃	NiOx	Silver	N/A	n-i-p	ITO/SnO2/﻿MAPbI₃/NiOx/Silver	Cradle-to-grave	1 kWh	ILCD	Lab-scale + Industrial scale	Secondary		ecoinvent 3.3	Yes
14	2017	Zhang J.; Gao X.; Deng Y.; Zha Y.; Yuan C.	Solar Energy Materials & Solar Cells	10.1016/j.solmat.2017.03.008	Comparison of life cycle environmental impacts of different perovskite solar cell systems	FTO	TIO2	﻿MASnI3−xBrx	Spiro-OMeTAD	Gold	N/A	n-i-p	FTO/TIO2/﻿MASnI3−xBrx/Spiro-OMeTAD/Gold	Cradle-to-grave	1 cm2 + 1 kWh	ILCD + EBPT	Lab-scale	Secondary	^2014 F. Hao (https://doi.org/10.1038/nphoton.2014.82)	ecoinvent 3.3 + GaBi 6.1	Yes
						FTO	TIO2	﻿MAPbI₃	Spiro-OMeTAD	Gold	N/A		FTO/TIO2/﻿MAPbI₃/Spiro-OMeTAD/Gold						^2013 J. Burschka (https://doi.org/10.1038/nature12340)		No
						FTO	TIO2	﻿FAPbI3	Spiro-OMeTAD	Gold	N/A		FTO/TIO2/﻿FAPbI3/Spiro-OMeTAD/Gold						^2014 J.W. Lee (https://doi.org/10.1002/adma.201401137)		Yes
						FTO	TIO2	﻿CsPbBr3	Spiro-OMeTAD	Gold	N/A		FTO/TIO2/﻿CsPbBr3/Spiro-OMeTAD/Gold						^2015 M. Kulbak (https://doi.org/10.1021/acs.jpclett.5b00968)		Yes
						FTO	TIO2	﻿MAPbI2Cl	Spiro-OMeTAD	Gold	N/A		FTO/TIO2/﻿MAPbI2Cl /Spiro-OMeTAD/Gold						^2012 M.M. Lee (https://doi.org/10.1126/science.1228604)		Yes
15	2017	Celik I.; Phillips A.B.; Song Z.; Yan Y.; Ellingson R.J.; Heben M.J.; Apul D.	Energy and Environmental Science	10.1039/c7ee01650f	Environmental analysis of perovskites and other relevant solar cell technologies in a tandem configuration	ITO	PCBM	﻿MAPbI₃	Spiro-OMeTAD	N/A	MoO3	n-i-p	ITO/PCBM/﻿MAPbI₃/Spiro-OMeTAD/N/A	Cradle-to-end	1 m²	TRACI 2.0	Unspecified	Secondary	^2016 Werner (https://doi.org/10.1021/acs.jpclett.5b02686)	Ecoinvent 3.0	No
						FTO	TIO2	﻿MAPbI₃	Spiro-OMeTAD	N/A	N/A	p-i-n	FTO/TIO2/﻿MAPbI₃/Spiro-OMeTAD/N/A						^2015 Kranz (https://doi.org/10.1021/acs.jpclett.5b01108)
						Al	PCBM	﻿MAPbI₃	﻿PEDOT:PSS	N/A	N/A	p-i-n	Al/PCBM/﻿MAPbI₃/﻿PEDOT:PSS/N/A						^2014 Todorov (https://doi.org/10.1063/1.4899275)
						ITO	PCBM	﻿MAPbI₃	NiO	N/A	N/A	n-i-p	ITO/PCBM/﻿MAPbI₃/NiO/N/A						^2016 Eperon (https://doi.org/10.1126/science.aaf9717)
23	2018	Alberola-Borràs J.-A.; Baker J.A.; De Rossi F.; Vidal R.; Beynon D.; Hooper K.E.A.; Watson T.M.; Mora-Seró I.	iScience	10.1016/j.isci.2018.10.020	Perovskite Photovoltaic Modules: Life Cycle Assessment of Pre-industrial Production Process	FTO	TiO2	﻿MAPbI₃	N/A	Carbon	TiO2 blocking layer (BL), semiconducting scaffold (m-TiO2), and insulating scaffold (ZrO2)	n-i-p	FTO/TiO2/﻿MAPbI₃/N/A/Carbon	Cradle-to-gate	1 kWh	CML baseline V3.02. + CED + UseTox V1,04	Pre-industrial scale	Secondary	28- 2018 Alberola-Borràs	ecoinvent	Yes (some specific precursor materials)
						FTO	TIO2	﻿MAPbI₃	Spiro-OMeTAD	Gold	semiconducting scaffold (m-TiO2)	n-i-p	FTO/TIO2/﻿MAPbI₃/Spiro-OMeTAD/Gold				Lab-scale		^2018 De Rossi (https://doi.org/10.1002/admt.201800156) ^ 2017 Baker (https://doi.org/10.1039/C7TA05674E)
28	2018	Alberola-Borràs J.-A.; Vidal R.; Juárez-Pérez E.J.; Mas-Marzá E.; Guerrero A.; Mora-Seró I.	Solar Energy Materials & Solar Cells	10.1016/j.solmat.2017.11.008	Relative impacts of methylammonium lead triiodide perovskite solar cells based on life cycle assessment	FTO	TIO2	﻿MAPbI₃	Spiro-OMeTAD	Gold	Four PSC have been assessed following different deposition protocols but all have the same materials	n-i-p	FTO/TIO2/﻿MAPbI₃/Spiro-OMeTAD/Gold	Cradle-to-grave	1 cm2	CML 2002 + ILCD + CED + Usetox + EPBT	Lab scale	Primary and Secondary	Lab measurments ^2014 G.E. Eperon (https://doi.org/10.1002/adfm.201302090) ^2013 J.H. Noh (https://doi.org/10.1039/C3TA12681A) ^2013 J. Burschka (https://doi.org/10.1038/nature12340) ^2013 J.M. Ball (https://doi.org/10.1039/C3EE40810H) ^2012 H.S. Kim (https://doi.org/10.1038/srep00591) ^2014 Z. Banyamin (https://doi.org/10.3390/coatings4040732) ^2016 M.P. Tsang. (http://dx.doi.org/10.1002/pip.270…	ecoinvent	No
31	2018	Alberola-Borràs J.-A.; Vidal R.; Mora-Seró I.	Sustainable Energy and Fuels	10.1039/c8se00053k	Evaluation of multiple cation/anion perovskite solar cells through life cycle assessment	N/A	N/A	Csx[MA0.17FA0.83](1-x)Pb[I0.83Br0.17]3	N/A	N/A	N/A	N/A	N/A	cradle-to-gate	1 cm2	CML baseline V3.02 + cumulative energy demand + USEtox V1.04	Lab-scale	Priamry	Lab measurments	ecoinvent	Yes
52	2020	Sarialtin H.; Geyer R.; Zafer C.	Journal of Renewable and Sustainable Energy	https://doi.org/10.1063/1.5129784	Life cycle assessment of hole transport free planar–mesoscopic perovskite solar cells	FTO	SnO2	﻿MAPbI₃	-	Carbon	-	n-i-p	FTO/SnO2/﻿MAPbI₃/-/Carbon	Cradle-to-gate	1 m2 + 1 kWh	ILCD	Unspecified	Secondary	^2018 S. Lin (https://doi.org/10.1016/j.orgel.2017.12.002)	ecoinvent 3.4 + GaBi 8.1	Yes
						FTO	TIO2	﻿MAPbI₃	-	Carbon	TiO2 blocking layer (BL)		FTO/TiO2 blocking layer (BL)/TIO2/﻿MAPbI₃/-/Carbon
61	2020	Khalifa S.A.; Spatari S.; Fafarman A.T.; Baxter J.B.	ACS Sustainable Chemistry & Engineering	10.1021/acssuschemeng.0c05619	Environmental Sustainability of Mixed Cation Perovskite Materials in Photovoltaics Manufacturing	N/A	N/A	﻿CsxMAyFA1‑x‑yPbI3	N/A	N/A	N/A	N/A	N/A	Cradle-to-gate	1 kg of precursors + 1 mol + 1 m2 of solar module	ReCiPe v1.13. + Usetox	Unspecified	Secondary	Reaxys database libraries ASPEN PLUS (Aspen Plus | Leading Process Simulation Software | AspenTech https://www.aspentech.com/en/products/engineering/aspen-plus)	ecoinvent 3.6 + USLCI	Yes
67	2021	Sarialtin H.; Geyer R.; Zafer C.	Energy Sources, Part A: Recovery, Utilization and Environmental Effects	10.1080/15567036.2020.1842560	Environmental assessment of transparent conductive oxide-free efficient flexible organo-lead halide perovskite solar cell	PET/Ag/PH1000	PCBM	﻿MAPbI₃	PEDOT:PSS	Aluminium	N/A	p-i-n	PET/Ag/PH1000/PCBM/﻿MAPbI₃/PEDOT:PSS/Aluminium	Cradle-to-gate	1 m2 + 1 kWh	ILCD	Unspecified	Secondary	^2016 Li (https://doi.org/10.1038/ncomms10214)	ecoinvent + GaBi 8.1	No
70	2021	Tian X.; Stranks S.D.; You F.	Nature Sustainability	10.1038/s41893-021-00737-z	Life cycle assessment of recycling strategies for perovskite photovoltaic modules	FTO	Lanthanum (La)–doped BaSnO3 (LBSO)	﻿MAPbI₃	PTAA	Copper	N/A	n-i-p	FTO/Lanthanum (La)–doped BaSnO3 (LBSO)/﻿MAPbI₃/PTAA/Copper	Cradle-to-grave (consideration of cradle-to-cradle)	1 m2	EPBT + GHG emission factor + IPCC + ReCiPe + CED	Lab-scale	Secondary	^2017 Shin (https://doi.org/10.1126/science.aam6620)	ecoinvent	Yes
						ITO	ZnO	﻿MAPbI₃	NiOx	Aluminium	N/A	p-i-n	ITO/ZnO/﻿MAPbI₃/NiOx/Aluminium						^2015 You (https://doi.org/10.1038/nnano.2015.230)
						FTO	TIO2	﻿MAPbI₃	Spiro-OMeTAD	Copper	N/A	n-i-p	FTO/TIO2/﻿MAPbI₃/Spiro-OMeTAD/Copper						^2016 D. Bi (https://doi.org/10.1126/sciadv.1501170)
						FTO	TIO2	﻿MAPbI₃	PTAA	Copper	N/A	n-i-p	FTO/TIO2/﻿MAPbI₃/PTAA/Copper						^2017 W.S. Yang (https://doi.org/10.1126/science.aan2301)
						ITO	SnO2	﻿MAPbI₃	Spiro-OMeTAD	Copper	N/A	n-i-p	ITO/SnO2/﻿MAPbI₃/Spiro-OMeTAD/Copper						^2017 Q. Jiang (https://doi.org/10.1002/adma.201703852)
						ITO	PCBM + AZO	﻿MAPbI₃	NiO	ITO	N/A	p-i-n	ITO/PCBM + AZO/﻿MAPbI₃/NiO/ITO						^2019 M.B. Islam (https://doi.org/10.1016/j.solmat.2019.03.004)
72	2021	Ramamurthy Rao H.K.; Gemechu E.; Thakur U.; Shankar K.; Kumar A.	Solar Energy Materials and Solar Cells	10.1016/j.solmat.2021.111288	Life cycle assessment of high-performance monocrystalline titanium dioxide nanorod-based perovskite solar cells	FTO	TIO2	FA1-xMAxPb(I1-yBry)3	Spiro-OMeTAD	Gold	TIO2 nanorods Perovskite composition is not explicity specified in the manuscript	n-i-p	FTO/TIO2/FA1-xMAxPb(I1-yBry)3/Spiro-OMeTAD/Gold	Cradle-to-grave	1 kWh	EPBT + GHG emissions	Lab-scale	Secondary	^2017 U.K. Thakur (https://doi.org/10.1088/1361-6528/aa75ab)	Not reported	Yes
77	2021	Leccisi E.; Fthenakis V.	Progress in Photovoltaics: Research and Applications	10.1002/pip.3442	Life cycle energy demand and carbon emissions of scalable single‐junction and tandem perovskite PV	FTO	SnO2	﻿MAPbI₃	CuSCN	MoOx-Al	Layers are deposited via gravure printing	n-i-p	FTO/SnO2/﻿MAPbI₃/CuSCN/MoOx-Al	Not reported	1 m2	﻿Cumulative energy demand and global warming potential	Lab-scale + scaled up industrial level	Secondary	^2020 Leccisi (https://doi.org/10.1088/2516-1083/ab7e84) ^2019 Leccisi (https://doi.org/10.1109/PVSC40753.2019.9198977)	ecoinvent 3	Yes
						FTO	SnO2	﻿MAPbI₃	CuSCN	MoOx-Al	Layers are deposited via spray coating	n-i-p	FTO/SnO2/﻿MAPbI₃/CuSCN/MoOx-Al
						ITO	SnO2	﻿MAPbI₃	CuSCN	MoOx-Al	N/A	n-i-p	ITO/SnO2/﻿MAPbI₃/CuSCN/MoOx-Al
						FTO	PCBM	﻿MAPbI₃	NiOx	Silver	N/A	n-i-p	FTO/PCBM/﻿MAPbI₃/NiOx/Silver
82	2021	Correa Guerrero N.B.; Herrera Martínez W.O.; Civit B.; Perez M.D.	Solar Energy	https://doi.org/10.1016/j.solener.2021.10.071	Energy performance of perovskite solar cell fabrication in Argentina. A life cycle assessment approach	FTO	TIO2	﻿MAPbI₃	Spiro-OMeTAD	Gold	N/A	n-i-p	FTO/TIO2/﻿MAPbI₃/Spiro-OMeTAD/Gold	Cradle-to-gate	1 m2	Not LCA analysis	Lab-scale + scaled up industrial level	Secondary	*1 - 2015 Zhang *3 - 2015 Serrano-Lujan *4 - 2015 Gong *2005 Syrrakou (https://doi.org/10.1016/j.solmat.2004.03.005)	Not reported	No
						ITO	PCBM	﻿MAPbI₃	﻿PEDOT:PSS	Gold	N/A	p-i-n	ITO/PCBM/﻿MAPbI₃/﻿PEDOT:PSS/Gold						^2015 J.H. Heo (https://doi.org/10.1039/c5ee00120j)
90	2022	Okoroafor T.; Maalouf A.; Oez S.; Babu V.; Wilk B.; Resalati S.	Journal of Cleaner Production	10.1016/j.jclepro.2022.133665	Life cycle assessment of inkjet printed perovskite solar cells	PET/IZO	C60	Cs0.1[(HC(NH2)2)0.83(CH3NH3)0.17]0.9Pb(I0.83Br0.17)3	PEDOT:PSS	Silver	N/A	p-i-n	PET/IZO/C60/Cs0.1[(HC(NH2)2)0.83(CH3NH3)0.17]0.9Pb(I0.83Br0.17)3/PEDOT:PSS/Silver	Cradle-to-gate	1 kWh	GWP + CED + CML 2001 + ILCD 2011	Lab-scale	Secondary	^2021 B. Wilk (https://doi.org/10.1021/acssuschemeng.0c09208) *4 - 2015 Gong	GaBi 9.2	No
94	2022	Li Q.; Monticelli C.; Zanelli A.	Renewable Energy	10.1016/j.renene.2022.06.075	Life cycle assessment of organic solar cells and perovskite solar cells with graphene transparent electrodes	PET + Graphene	PCBM	﻿MAPbI₃	P3HT	Silver	N/A	n-i-p	PET + Graphene/PCBM/﻿MAPbI₃/P3HT/Silver	Cradle-to-gate	1 m2	cumulative energy demand, IPCC GWP 100a, CML-IA baseline, and Recipe 2016 Endpoint.	Lab-scale	Secondary	^2016 Liu (https://doi.org/10.1016/j.nanoen.2016.08.038)	ecoinvent	Yes
97	2022	Zhang J.; Chang N.; Fagerholm C.; Qiu M.; Shuai L.; Egan R.; Yuan C.	Renewable and Sustainable Energy Reviews	https://doi.org/10.1016/j.rser.2022.112146	Techno-economic and environmental sustainability of industrial-scale productions of perovskite solar cells	FTO	TIO2	﻿MAPbI₃ + AVAI	ZrO2	Carbon paste	N/A	n-i-p	FTO/TIO2/﻿MAPbI₃ + AVAI/ZrO2/Carbon paste	Cradle-to-gate	1 m2 + 1 kWh	TRACI 2.1	large-scale	Secondary	^2016 Priyadarshi (https://doi.org/10.1039/C6EE02693A)	GaBi 8.7	Yes
						ITO	ZnO	﻿MAPbI₃	P3HT	Silver	N/A	n-i-p	ITO/ZnO/﻿MAPbI₃/P3HT/Silver						^2015 Hwang (https://doi.org/10.1002/adma.201404598)
						ITO	PCBM	MAPBI(3-x)Clx	﻿PEDOT:PSS	Bis-C60+Silver	N/A	p-i-n	ITO/PCBM/MAPBI(3-x)Clx/﻿PEDOT:PSS/Bis-C60+Silver						^2015 Yang (https://doi.org/10.1002/aenm.201500328)
102	2022	Detnatthawut D.; Varabuntoonvit V.; Lohawet K.; Laewprajak A.; Kumnorkaew P.	Asia-Pacific Journal of Science and Technology	10.14456/apst.2022.34	Life cycle assessment of perovskite solar cell based on rapid convective deposition at electron transport layer	FTO	TIO2	﻿MAPbI₃	Spiro-OMeTAD	Gold	N/A	n-i-p	FTO/TIO2/﻿MAPbI₃/Spiro-OMeTAD/Gold	Cradle-to-gate	1 kWh	ILCD 2011 Midpoint	Lab-scale	Not reported	N/A	ecoinvent 3	No
113	2023	Singh S.; Kajal P.; Dhar A.; Mathews N.; Boix P.P.; Powar S.	Journal of Cleaner Production	10.1016/j.jclepro.2023.139136	Reduced global warming potential in carbon-based perovskite solar modules: Cradle-to-gate life cycle analysis	FTO	c-TiO2	﻿MAPbI₃	No HTL	Carbon	m-TiO2/ZrO2	n-i-p	FTO/c-TiO2/﻿MAPbI₃/No HTL/Carbon	Cradle-to-gate	1 m2 + 1 kWh	CML	Lab-scale	Primary and Secondary	*2 - 2015 Espinosa *23 - 2018b Alberola *52 - 2020 Sarialtin *2021 R. Ramamurthy (https://doi.org/10.1016/j.solmat.2021.111288) ^2021 P. Kajal (https://doi.org/10.1002/gch2.202100070) ^2017 Song (https://doi.org/10.1039/C7EE00757D) ^India mart (https://www.indiamart.com/) Jaiswal chemicals SK Ensure machinery	ecoinvent V3 Consequential	Yes
						FTO	c-TiO2	﻿MAPbI₃	NiOx	Carbon		n-i-p	FTO/c-TiO2/﻿MAPbI₃/NiOx/Carbon
118	2023	Weyand S.; Kawajiri K.; Mortan C.; Zeller V.; Schebek L.	ACS Sustainable Chemistry and Engineering	10.1021/acssuschemeng.3c03019	Are Perovskite Solar Cells an Environmentally Sustainable Emerging Energy Technology? Upscaling from Lab to Fab in Life Cycle Assessment	FTO	c-TiO2 + m-TiO2	﻿MAPbI₃	Spiro-OMeTAD	Gold	N/A	n-i-p	FTO /c-TiO2 + m-TiO2 /﻿MAPbI₃/Spiro-OMeTAD/Gold	Unspecified	1 kWh	Unspecified	Lab-scale scaled up to industrial level	Primary and Secondary	^2022 Unger (https://doi.org/10.1021/acsenergylett.2c00330)	Ecoinvent (version: cutoff 3.7.1)	No
129	2023	Wang T.; Li R.; Ardekani H.; Serrano-Luján L.; Wang J.; Ramezani M.; Wilmington R.; Chauhan M.; Epps R.W.; Darabi K.; Guo B.; Sun D.; Abolhasani M.; Gundogdu K.; Amassian A.	Matter	10.1016/j.matt.2023.06.040	Sustainable materials acceleration platform reveals stable and efficient wide-bandgap metal halide perovskite alloys	N/A	N/A	FAPbI3	N/A	N/A	N/A	N/A	N/A	Cradle-to-grave	500 samples of perovskite material	ReCiPe Midpoint (H)	Lab-scale	Primary and Secondary	^2021 Zhao (10.1038/s41467-021-22472-x) ^2021 Du (https://doi.org/10.1016/j.joule.2020.12.013)	Ecoinvent 3.8	No
139	2024	Shamoushaki M.; Koh S.C.L.	Communications Earth and Environment	10.1038/s43247-024-01739-3	Solar cells combined with geothermal or wind power systems reduces climate and environmental impact	ITO	ZnO	﻿MAPbI₃	Spiro-OMeTAD	Silver	N/A	N/A	ITO/ZnO/﻿MAPbI₃/Spiro-OMeTAD/Silver	Cradle-to-gate	1 kWh	ReCiPe Midpoint (H)	Lab-scale	Secondary	4-2015 Gong 72-2021 Ramammurthy ^2022 Gkousis (DOI: 10.1016/j.apenergy.2022.120176) ^2022 Zuffi ( 10.1016/j.geothermics.2022.102434) ^2014 Angelakoglou (DOI: 10.1016/j.seta.2013.10.006) Heberle 2016	Ecoinvent 3.9	No
143	2024	Rossi F.; Rotondi L.; Stefanelli M.; Sinicropi A.; Vesce L.; Parisi M.L.	EPJ Photovoltaics	10.1051/epjpv/2024014	Comparative life cycle assessment of different fabrication processes for perovskite solar mini-modules	FTO	c-TiO2 (Compact) + m-TiO2 (Mesoscopic)	MAPbI₃	Spiro-OMeTAD	Gold	N/A	n-i-p	FTO/c-TiO2 (Compact) + m-TiO2 (Mesoscopic) /MAPbI₃/Spiro-OMeTAD/Gold	Cradle-to-gate	1 cm2	EF 3.0 Method (adapted) v1.01	Lab-scale	Primary and Secondary	*2019 S. Maranghi (https://doi.org/10.3390/en12193746) +2021 L. Vesce (https://doi.org/10.1002/solr.202100073)	ecoinvent 3.7.1	No
						FTO	c-TiO2 (Compact) + C60	MAPbI₃	Spiro-OMeTAD	Gold	N/A	n-i-p	FTO/c-TiO2 (Compact) + C60/MAPbI₃/Spiro-OMeTAD/Gold
146	2024	Zhao G.; Hughes D.; Beynon D.; Wei Z.; Watson T.; Tsoi Chung W.; Baker J.	Solar Energy	10.1016/j.solener.2024.112602	Perovskite photovoltaics for aerospace applications − life cycle assessment and cost analysis	ITO	SnO2	Cs0.05(MA0.17FA0.83)0.95Pb(I0.83Br0.17)3	Spiro-OMeTAD	Gold	N/A	n-i-p	ITO /SnO2/Cs0.05(MA0.17FA0.83)0.95Pb(I0.83Br0.17)3/Spiro-OMeTAD/Gold	Cradle-to-gate	1 m2	ReCiPe 2016	Lab-scale	Primary	Scientists and manufacturers (Unspecified)	ecoinvent 3.8	No
						ITO + PET	SnO2	Cs0.05(MA0.17FA0.83)0.95Pb(I0.83Br0.17)3	Spiro-OMeTAD	Gold	N/A	n-i-p	ITO + PET/SnO2/Cs0.05(MA0.17FA0.83)0.95Pb(I0.83Br0.17)3/Spiro-OMeTAD/Gold				Pilot-scale
						ITO + PET	SnO2	Cs0.05(MA0.17FA0.83)0.95Pb(I0.83Br0.17)3	Spiro-OMeTAD	Carbon	N/A	n-i-p	ITO + PET/SnO2/Cs0.05(MA0.17FA0.83)0.95Pb(I0.83Br0.17)3/Spiro-OMeTAD/Carbon				Pilot-scale
151	2024	Chaosukho S.; Meeklinhom S.; Rodbuntum S.; Sukgorn N.; Kaewprajak A.; Kumnorkaew P.; Varabuntoonvit V.	Environmental Impact Assessment Review	10.1016/j.eiar.2024.107462	Life cycle assessment of perovskite solar cells with alternative carbon electrode	FTO	SnO2	CsFAMAPbI3	Spiro-OMeTAD	Gold	N/A	n-i-p	FTO/SnO2/CsFAMAPbI3/Spiro-OMeTAD/Gold	Cradle-to-gate	1 kWh	ReCiPe 2016	Lab-scale	Primary	The National Nanotechnology Center (NANOTEC) in Thailand	ecoinvent 3	No
						FTO	SnO2	CsFAMAPbI3	Spiro-OMeTAD	Carbon	N/A		FTO/SnO2/CsFAMAPbI3/Spiro-OMeTAD/Carbon
154	2024	Li Q.; Li T.; Kutlu A.; Zanelli A.	Journal of Building Engineering	10.1016/j.jobe.2024.109140	Life cycle cost analysis and life cycle assessment of ETFE cushion integrated transparent organic/perovskite solar cells: Comparison with PV glazing skylight	ITO + PET	ZnO	MAPbI₃	Spiro-OMeTAD	Silver	N/A	n-i-p	ITO + PET/ZnO/MAPbI₃/Spiro-OMeTAD/Silver	Cradle-to-cradle	1 m2	cumulative energy demand and IPCC GWP 100a	Unspecified	Secondary	*4 - 2015 Gong ^2011 - Espinosa (https://doi.org/10.1016/j.solmat.2010.08.020)	ecoinvent	No
173	2024	Li Q.; Monticelli C.; Kutlu A.; Zanelli A.	Journal of Building Engineering	10.1016/j.jobe.2024.109348	Environmental performance analysis of textile envelope integrated flexible photovoltaic using life cycle assessment approach	ITO + PET	Al2O3	MAPbI₃	Spiro-OMeTAD	Silver	N/A	n-i-p	ITO + PET/Al2O3/MAPbI₃/Spiro-OMeTAD/Silver	Cradle-to-cradle	1 m2	CML-IA baseline + ReCiPe 2016 + CED and IPCC GWP 100a +EPBT and GHG emission factor	Unspecified	Secondary	2023 Yang (https://doi.org/10.1109/TIE.2023.3337697) *9 - 2016 Celik	ecoinvent	No
						EFTE + Graphene	PCBM	MAPbI₃ + 5-AVAI	P3HT	Silver	N/A	p-i-n	EFTE + Graphene/PCBM/MAPbI₃ + 5-AVAI/P3HT/Silver					Primary and Secondary	94 - 2022 Li Unspecified primary source		Yes
175	2024	Purkayastha A.; Minz M.; Sonkar R.K.; Mallajosyula A.T.	ACS Applied Electronic Materials	10.1021/acsaelm.3c01166	Efficiency Enhancement and Life Cycle Assessment of 2D/3D Mixed-Dimensional Tin Perovskite Plasmonic Solar Cells	ITO	PCBM	2D/3D FASnI3	PEDOT:PSS	Silver	N/A	p-i-n	ITO/PCBM/2D/3D FASnI3/PEDOT:PSS/Silver	Cradle-to-grave	1 m2	GHG emission factor	Unspecified	Secondary	"+2020 E. Leccisi (http://dx.doi.org/10.1088/2516-1083/ab7e84) *2020 X. Tian (https://doi.org/10.1126/sciadv.abb0055) +2021 X. Tian (https://doi.org/10.1038/s41893-021-00737-z) *2010 R. García-Valverde (https://doi.org/10.1002/pip.967) *2016 D. Hengevoss (http://dx.doi.org/10.1016/j.solener.2016.08.025) ^2018 F. Wang (https://doi.org/10.1016/j.joule.2018.09.012) ^2020 X. Jiang (https://doi.org/10…	Not reported	No
178	2024	Shamoushaki M.; Koh S.C.L.	Science of The Total Environment	10.1016/j.scitotenv.2024.174239	Comparative life cycle assessment of integrated renewable energy-based power systems	ITO	ZnO	﻿MAPbI₃	Spiro-OMeTAD	Silver	N/A	n-i-p	ITO/ZnO/﻿MAPbI₃/Spiro-OMeTAD/Silver	Cradle-to-operation	1 kWh	ReCiPe (midpoint and endpoint)	Lab-scale	Secondary	Solar Cell: *4 - 2015 Gong Mounting and Instalation: *2021 R. Ramamurthy (https://doi.org/10.1016/j.solmat.2021.111288)	ecoinvent 3.6	No
180	2024	Ravilla A.; Perini C.A.R.; Correa-Baena J.-P.; Ho-Baillie A.W.Y.; Celik I.	Energy Advances	10.1039/d3ya00540b	Life cycle assessment of low-dimensional materials for perovskite photovoltaic cells	FTO	SnO2	﻿MAPbI₃	Spiro-OMeTAD	Silver	N/A	n-i-p	FTO/SnO2/﻿MAPbI₃/Spiro-OMeTAD/Silver	cradle-to-end-of-use	1 kWh	TRACI 2.1 and cumulative energy demand (CED)	Commercial-scale / large-scale	Secondary	Project Deliverable: M. de Wild-Scholten, Deliverable 3.1-Life Cycle Analysis of CHEOPS technologies and bench-marking: Screening, benchmarking, 2017, 3, 1. Article not found but citable: L. Ramseier, P. Stolz and R. Frischknecht, Life Cycle Assessment of a Perovskite Silicon Tandem Photo-voltaic Panel. Swiss Federal Office of Energy SFOE, Uster, Switzerland, 2019. Project report: R. Frischknecht…	ecoinvent 3.8	Yes
						FTO	SnO2 + graphene	MAPbI₃ + black phosphorus (BP)	Spiro-OMeTAD + reduced graphene oxide (rGO)	Silver	N/A		FTO/SnO2 + graphene/MAPbI₃ + black phosphorus (BP)/Spiro-OMeTAD + reduced graphene oxide (rGO)/Silver
						FTO	SnO2 + graphene quantum dots (GQDs)	MAPbI₃ + reduced graphene oxide (rGO)	Spiro-OMeTAD + black phosphorus (BP)	Silver	N/A		FTO/SnO2 + graphene quantum dots (GQDs)/MAPbI₃ + reduced graphene oxide (rGO)/Spiro-OMeTAD + black phosphorus (BP)/Silver
181	2024	Vesce L.; Stefanelli M.; Rossi F.; Castriotta L.A.; Basosi R.; Parisi M.L.; Sinicropi A.; Di Carlo A.	Progress in Photovoltaics: Research and Applications	10.1002/pip.3741	Perovskite solar cell technology scaling‐up: Eco‐efficient and industrially compatible sub‐module manufacturing by fully ambient air slot‐die/blade meniscus coating	FTO	SnO2	CsFAMAPbI3	Spiro-OMeTAD	Gold	PEAI	n-i-p	FTO+Glass/SnO2/3C Perovskite/PEAI/Spiro-OMeTAD/Au	cradle-to-gate	1 cm2	EF 3.0	sub-module manufacturing + lab-scale	Secondary	^2022 ESPResSo (https://doi.org/10.3030/764047)	ecoinvent 3.7.1	No

## Sheet: Supplementary Table 3
Supplementary Table 3. A summary of all the identified materials inventories, detailing their data sources, level of detail, and a mass balance test results.
			Note: These sub-materials have individual inventories unless stated otherwise in the comments column If no sub-materials are listed then one integrated inventory is provided for the material					* LCA - ^ Not LCA - + No access				Pass if outputs-inputs < 0.001
#	Layer	Material	Sub-materials	Reference	#2	Year	Authors	Data Source	Comments	Number of flows in the inventory	Output Unit	Mass Balanced	Expert Opinion
77	(Auxiliary) Perovskite	1,8-Diiodooctane	-	97-2022 Zhang	97	2022	Zhang J.; Chang N.; Fagerholm C.; Qiu M.; Shuai L.; Egan R.; Yuan C.	*4 - 2015 Gong		12	kg	Fail
30	(Auxiliary) ETL	2-(2-butoxyethoxy) ethyl acetate	-	23-2018 Alberola-Borràs	23	2018	Alberola-Borràs J.-A.; Baker J.A.; De Rossi F.; Vidal R.; Beynon D.; Hooper K.E.A.; Watson T.M.; Mora-Seró I.	^2016 W. Dongchu, L. Bong (https://patents.google.com/patent/CN105439786A/fr) ^2011 W. Junfg-Chung (https://patents.google.com/patent/US20110184207) ^2010 M.L. Tulchinsky (https://patents.google.com/patent/US20100048940A1/en)		9	kg	Fail
83	Perovskite	5-AVAI	5-AVA 5-AVA -> Lysine	97-2022 Zhang	97	2022	Zhang J.; Chang N.; Fagerholm C.; Qiu M.; Shuai L.; Egan R.; Yuan C.	5-AVAI = Chemical reaction stoichiometry 5-AVA = 2010 Pukin (https://doi.org/10.1016/j.molcatb.2009.12.006) +*2004 G. Geisler (https://doi.org/10.1007/BF02978569) *Michael Tsang. Life-cycle assessment of 3rd-generation organic photovoltaic systems : developing a framework for studying the benefits and risks of emerging technologies. Analytical chemistry. Université de Bordeaux, 2016. English. ⟨NN…		14 14 -> 17 (35)	kg	Pass
32	Perovskite	5-AVAI	-	23-2018 Alberola-Borràs	23	2018	Alberola-Borràs J.-A.; Baker J.A.; De Rossi F.; Vidal R.; Beynon D.; Hooper K.E.A.; Watson T.M.; Mora-Seró I.	^2016 H. Hoshi (https://doi.org/10.1016/j.matlet.2016.07.048) ^1985 S. Nomoto (https://doi.org/10.1246/cl.1985.145) +2016 T. Sato (https://www.patentguru.com/JP2016193871A) ^T. Schaub (https://patents.google.com/patent/US8637709B2/en)		9	kg	Fail
89	Perovskite	5-AVAI	-	113-2023 Singh	113	2023	Singh S.; Kajal P.; Dhar A.; Mathews N.; Boix P.P.; Powar S.	*23 - 2018b Alberola		9	kg	Pass
69	Perovskite	5-AVAI	-	94-2022 Li	94	2024	Li Q.; Monticelli C.; Zanelli A.	*23 - 2018 Alberola-Borràs		8	kg	Fail
92	Perovskite	5-AVAI	-	173-2024 Li	173	2024	Li Q.; Monticelli C.; Kutlu A.; Zanelli A.	94 - 2022 Li		8	kg	Fail
76	Back electrode	Bis-C60	Bis-C60 -> Bisaldehye + Sarcosine + Silica gel Bisaldehye -> 1,2-dibromoethane + p-hydroxybenzaldehyde p-hydroxybenzaldehyde -> p-cresol + Cobaltous chloride + Used methanol for recovery	97-2022 Zhang	97	2022	Zhang J.; Chang N.; Fagerholm C.; Qiu M.; Shuai L.; Egan R.; Yuan C.	^2002 Biju (https://doi.org/10.1021/la011285b) ^[45] S. M. Tips and Tricks for the Lab: Column Choices 2012 2012. ^[46] ResearchGate. Can silica gel from column chromatography be reused? 2012 ^2018 Hu (https://doi.org/10.1039/C8TA05234D) *2004 G. Geisler (https://doi.org/10.1007/BF02978569) 1,2-dibromoethane = ^Chadwick SS. Ullmann's encyclopedia of industrial chemistry. Reference Services Review…		22 -> 22 + 17 + 10 22 -> 13 + 17 17 -> 16 + 11 + 7 (135)	kg	Fail
40	Additional Layer	BL-TIO2	Titanium isopropoxide -> Titanium tetrachloride	52-2020 Saraltin	52	2020	Sarialtin H.; Geyer R.; Zafer C.	^2015 R. Wu (http://dx.doi.org/10.1063/1.4926578) ^2012 B. Prasai (http://dx.doi.org/10.1007/s10853-012-6439-6)		4 - > 6 (10)	kg	Pass
31	Additional Layer	BL-TIO2	titanium di-isopropoxide bis(acetylacetonate)	23-2018 Alberola-Borràs	23	2018	Alberola-Borràs J.-A.; Baker J.A.; De Rossi F.; Vidal R.; Beynon D.; Hooper K.E.A.; Watson T.M.; Mora-Seró I.	^2001 D.C. Bradley (https://doi.org/10.1016/B978-012124140-7/50000-1) ^2001 R. Miller (https://doi.org/10.1002/14356007.a15_063) 1999 M.M. Rahman (https://doi.org/10.1039/C5EE02555A) ^2000 H. Siegle, M. Eggersdorfer (https://doi.org/10.1002/14356007.a15_077) ^1972 C. Weygand (https://library.sciencemadness.org/library/books/Weygand_and_Hilgetag_Preparative_Organic_Chemistry.pdf)		9	kg	Pass
14	Additional Layer	BL-TIO2	-	4-2015 Gong	4	2015	Gong J.; Darling S.B.; You F.	^1995 L. Kavan (https://doi.org/10.1016/0013-4686(95)90400-W)	1.54E+00 kg CO2-Eq per kg of BL-TIO2	8	kg	Fail
101	(Auxiliary) Perovskite/ HTL	BP	-	180-2024 Ravilla	180	2024	Ravilla A.; Perini C.A.R.; Correa-Baena J.-P.; Ho-Baillie A.W.Y.; Celik I.	2022 Hachhach (https://doi.org/10.1007/s11051-022-05563-8)	Coult not be reproduced as it contain flows that are not avilabled in the ecoinvent database and authors have not explained how they were modelled	5	g/mg	N/A
82	Back electrode	Carbon	Carbon paste -> mesoporous carbon mesoporous carbon -> silica template (MSU-H silica)	97-2022 Zhang	97	2022	Zhang J.; Chang N.; Fagerholm C.; Qiu M.; Shuai L.; Egan R.; Yuan C.	^2016 A. Priyadarshi (https://doi.org/10.1039/C6EE02693A) mesoporous carbon = ^2016 S. Jarczewski (https://doi.org/10.1021/acs.chemmater.0c01666) silica template (MSU-H silica) = ^2004 C.H. Kim (https://doi.org/10.1021/la049602c)		10 -> 13 13 -> 10 (33)	kg	Pass
23	Perovskite	CsBr	Cesium carbonate (Cs2CO3) and hydrogen bromide (HBr) hydrogen bromide (HBr) -> bromine (Br) and hydrogen (H2)	14-2017 Zhang	14	2017	Zhang J.; Gao X.; Deng Y.; Zha Y.; Yuan C.	*2004 G. Geisler (https://doi.org/10.1007/BF02978569) *1 - 2015 Zhang ^2013 J. Burschka (https://doi.org/10.1038/nature12340) ^2003 J.R. Ruhoff (https://doi.org/10.1002/0471264180.os015.13)	The production of cesium carbonate (Cs2CO3) is substituted by lithium carbonate (Li2CO3) which exist in ecoinvent output unit for ﻿CsPbBr3 is not disclosed but will be assumed to be kg output unit for the sub-materials is kg	19	kg	Fail
34	Perovskite	CsI	-	31-2018 Alberola-Borràs	31	2018	Alberola-Borràs J.-A.; Vidal R.; Mora-Seró I.	^1997 Brown (https://patents.google.com/patent/US6436879B1/en)		16	kg	Fail
47	Perovskite	CsI		61-2020 Khalifa	61	2020	Khalifa S.A.; Spatari S.; Fafarman A.T.; Baxter J.B.	Based on process flow chart and theoratical calculations	2.03E+01 kg CO2-eq per kg	13	kg	Fail
62	(Auxiliary) Perovskite	DMSO	DMS	72-2021 Ramammurthy	72	2021	Ramamurthy Rao H.K.; Gemechu E.; Thakur U.; Shankar K.; Kumar A.	*2004 G. Geisler (http://dx.doi.org/10.1065/lca2003.10.139) *2016 A. Zajaros (https://doi.org/10.3311/PPch.11097) ^Jenkins, S., Ashford's Dictionary of Industrial Chemicals. Chemical Engineering, 2011. 118(5): p. 8-9.		7 (14)	kg	Fail
6	HTL	Electrolyte	Lithium iodide	1-2015 Zhang	1	2015	Zhang J.; Gao X.; Deng Y.; Li B.; Yuan C.	^PubChem (https://pubchem.ncbi.nlm.nih.gov/summary/summary.cgi?cid=110612)	The electrolyte consists of lithium iodide, iodine, 4-tert-butylpyridine (tBP), and urea in ethyl acetate.	9 (15)	kg	Pass
28	(Auxiliary) ETL	Ethyl cellulose	-	23-2018 Alberola-Borràs	23	2018	Alberola-Borràs J.-A.; Baker J.A.; De Rossi F.; Vidal R.; Beynon D.; Hooper K.E.A.; Watson T.M.; Mora-Seró I.	Book : Urbanski, T., (1964). Chemistry and technology of explosives. Volume 1. (Pergamon).		8	kg	Fail
86	(Auxiliary) ETL	Ethyl cellulose	-	113-2023 Singh	113	2023	Singh S.; Kajal P.; Dhar A.; Mathews N.; Boix P.P.; Powar S.	*23 - 2018b Alberola		8	kg	Fail
60	Perovskite	FAI	Hydrogen cyanide (HCN)	72-2021 Ramammurthy	72	2021	Ramamurthy Rao H.K.; Gemechu E.; Thakur U.; Shankar K.; Kumar A.	*2018 J. Alberola-Borràs (https://doi.org/10.1039/C8SE00053K) ^2007 ECETOC. Cyanides of Hydrogen, Sodium and Potassium, and Acetone Cyanohydrin, European Centre for Ecotoxicology and Toxicology of Chemicals - ECETOC: Brussels, Belgium (https://www.ecetoc.org/wp-content/uploads/2014/08/JACC-053-Vol-I.pdf)		10 -> 8 (18)	kg	Fail
46	Perovskite	FAI	Hydroiodic acid + Formamidinium Acetate salt (FAA) Formamidinium Acetate salt (FAA) -> triethyl orthoformate (TEOF)	61-2020 Khalifa	61	2020	Khalifa S.A.; Spatari S.; Fafarman A.T.; Baxter J.B.	Scaled up from laboratory protocol based on process flow charts, ASPEN, and ^2016 Piccinno (doi.org/10.1016/j.jclepro.2016.06.164)	1.49E+01 kg CO2-eq per kg per kg of FAA 2.74E+01 kg CO2-eq per kg per kg of FAI	9 + 16 16 -> 18 (55)	kg	Fail
22	Perovskite	FAI	Formamidinium acetate (FAAc) + hydriodic acid (HI)	14-2017 Zhang	14	2017	Zhang J.; Gao X.; Deng Y.; Zha Y.; Yuan C.	*2004 G. Geisler (https://doi.org/10.1007/BF02978569) ^2015 S. Aharon (https://doi.org/10.1039/C4TA05149A ) *1 - 2015 Zhang ^2010 Method for preparing formamidine acetate, in, Google Patents (https://patents.google.com/patent/CN101717351B/en)	inventory for hydriodic acid (HI) is not reprted, instead it it refers back to *1 - 2015 Zhang output unit for FAPbI3 is not disclosed but will be assumed to be kg output unit for the sub-materials is kg	36	kg	Fail
53	Perovskite	FAI	-	70-2021 Tian	70	2021	Tian X.; Stranks S.D.; You F.	^2016 D. Bi (https://doi.org/10.1126/sciadv.1501170)	8.167E+01 kg CO2-eq per kg	18	kg	Fail
35	Perovskite	FAI	-	31-2018 Alberola-Borràs	31	2018	Alberola-Borràs J.-A.; Vidal R.; Mora-Seró I.	^1962 Eloy (https://doi.org/10.1002/hlca.19620450202) ^1873 Lossen (DOI not available cited as W. Lossen and P. Schifferdecker, Justus Liebig’s Ann. der Chemie und Pharm., 1873, 166, 295–320.) ^2015 Yang (https://doi.org/10.1126/science.aaa9272)		15	kg	Fail
13	Tranparent Electrode	FTO	-	4-2015 Gong	4	2015	Gong J.; Darling S.B.; You F.	*2005 E. Syrrakou (https://doi.org/10.1016/j.solmat.2004.03.005)	1.33E+00 kg CO2-Eq per kg	33	kg	Fail
99	(Auxiliary) ETL	GQDs	-	180-2024 Ravilla	180	2024	Ravilla A.; Perini C.A.R.; Correa-Baena J.-P.; Ho-Baillie A.W.Y.; Celik I.	2018 Kellici (https://doi.org/10.1039/C8RE00158H)		5	g/mg	Fail
97	(Auxiliary) ETL	Graphene	Graphene oxide	180-2024 Ravilla	180	2024	Ravilla A.; Perini C.A.R.; Correa-Baena J.-P.; Ho-Baillie A.W.Y.; Celik I.	2017 Cossutta (https://doi.org/10.1039/C7GC02444D)		8 (13)	g/mg	Fail
12	(Auxiliary) HTL	HNTf2	Hydrogen bis(trifluoromethanesulfonyl)imide -> Sodium bis(trifluoromethanesulfonyl)imide (NaN(SO₂CF₃)₂) Sodium bis(trifluoromethanesulfonyl)imide (NaN(SO₂CF₃)₂) -> Sodium (trimethylsilyl)trifluoromethanesulfonyl imide ((CH₃)₃SiN(Na)SO₂CF₃ ) Sodium (trimethylsilyl)trifluoromethanesulfonyl imide ((CH₃)₃SiN(Na)SO₂CF₃ ) -> Sodium trifluoromethanesulfonamide (NaNHSO₂CF₃) Sodium trifluoromethanesulfona…	3-2015 SerranoLujan	3	2015	Serrano-Lujan L.; Espinosa N.; Larsen-Olsen T.T.; Abad J.; Urbina A.; Krebs F.C.	*2 - 2015 Espinosa	Inventories for Spiro-OMeTAD and Tert-butylpyridine t(BP) are not provided, instead it refers back to *2 - 2015 Espinosa	51	cm2 for the layer kg for the materials	Fail
49	ETL	LBSO	-	70-2021 Tian	70	2021	Tian X.; Stranks S.D.; You F.	^2017 S.S. Shin (https://doi.org/10.1126/science.aam6620)	7.712E+00 kg CO2-eq per kg	19	kg	Fail
56	(Auxiliary) HTL	LiTFSI	-	70-2021 Tian	70	2021	Tian X.; Stranks S.D.; You F.	^2004 S. Mukhopadhyay (https://doi.org/10.1039/B314160H) ^1984 J. Foropoulos Jr (https://doi.org/10.1021/ic00191a011) ^2002 Xue (https://doi.org/10.1016/S1293-2558(02)00050-X)	4.441E+01 kg CO2-eq per kg	26	kg	Fail
63	(Auxiliary) HTL	LiTFSI	-	72-2021 Ramammurthy	72	2021	Ramamurthy Rao H.K.; Gemechu E.; Thakur U.; Shankar K.; Kumar A.	*2017 Deng (https://doi.org/10.1016/j.jpowsour.2017.01.036)		15	kg	Fail
36	Perovskite	MABr	-	31-2018 Alberola-Borràs	31	2018	Alberola-Borràs J.-A.; Vidal R.; Mora-Seró I.	^2015 Cho (https://doi.org/10.1126/science.aad1818)		14	kg	Pass
54	Perovskite	MABr	-	70-2021 Tian	70	2021	Tian X.; Stranks S.D.; You F.	^2016 D. Bi (https://doi.org/10.1126/sciadv.1501170)	3.619E+03 kg CO2-eq per kg	12	kg	Fail
59	Perovskite	MABr	-	72-2021 Ramammurthy	72	2021	Ramamurthy Rao H.K.; Gemechu E.; Thakur U.; Shankar K.; Kumar A.	*2018 J. Alberola-Borràs (https://doi.org/10.1039/C8SE00053K)		9	kg	Fail
3	Perovskite	MAI	Methylammonium Iodide -> hydriodic acid hydriodic acid -> iodine	1-2015 Zhang	1	2015	Zhang J.; Gao X.; Deng Y.; Li B.; Yuan C.	^2014 X. Gao (https://doi.org/10.1039/C4CC01864H) ^2011 J.H. Im (https://doi.org/10.1039/C1NR10867K) ^2013 J. Burschka (https://doi.org/10.1038/nature12340)		56	kg	Fail
8	Perovskite	MAI	Hydrazine iodide	2-2015 Espinosa	2	2015	Espinosa N.; Serrano-Luján L.; Urbina A.; Krebs F.C.	^2012 J.H. Im (https://doi.org/10.1186/1556-276X-7-353)		24	kg	Fail
37	Perovskite	MAI	-	31-2018 Alberola-Borràs	31	2018	Alberola-Borràs J.-A.; Vidal R.; Mora-Seró I.	^2013 Noh (https://doi.org/10.1039/C3TA12681A)		14	kg	Pass
45	Perovskite	MAI	-	61-2020 Khalifa	61	2020	Khalifa S.A.; Spatari S.; Fafarman A.T.; Baxter J.B.	Scaled up from laboratory protocol based on process flow charts and ^2016 Piccinno (doi.org/10.1016/j.jclepro.2016.06.164)	3.81E+01 kg CO2-eq per kg per kg of MAI	12	kg	Fail
44	Perovskite	MAI	-	52-2020 Saraltin	52	2020	Sarialtin H.; Geyer R.; Zafer C.	Not reported		11	kg	Fail
18	Perovskite	MAI	Methylammonium Iodide	4-2015 Gong	4	2015	Gong J.; Darling S.B.; You F.	Starting from hydriodic acid based on a process flow chart avilablae in the supporting inromation of the article ^Archive, R., Preparation of hydriodic acid (HI) (http://www.erowid.org/archive/rhodium/chemistry/hydriodic.html)	1.36E+02 kg CO2-Eq per kg	10	kg	Fail
70	Perovskite	MAI	-	94-2022 Li	94	2024	Li Q.; Monticelli C.; Zanelli A.	*4 - 2015 Gong		9	kg	Fail
65	Perovskite	MAI	-	77-2021 Leccisi	77	2021	Leccisi E.; Fthenakis V.	Not reported		8	kg	Fail
93	Perovskite	MAI	-	173-2024 Li	173	2024	Li Q.; Monticelli C.; Kutlu A.; Zanelli A.	94 - 2022 Li		8	kg	Fail
87	Perovskite	MAI	-	113-2023 Singh	113	2023	Singh S.; Kajal P.; Dhar A.; Mathews N.; Boix P.P.; Powar S.	*52 - 2020 Sarialtin		7	kg	Pass
100	(Auxiliary) HTL	MoS2	-	180-2024 Ravilla	180	2024	Ravilla A.; Perini C.A.R.; Correa-Baena J.-P.; Ho-Baillie A.W.Y.; Celik I.	^2017 Muduli (https://doi.org/10.1016/j.jpowsour.2017.10.018)		10	g/mg	Fail
52	HTL	NiOx	-	70-2021 Tian	70	2021	Tian X.; Stranks S.D.; You F.	^2016 J. You (https://doi.org/10.1038/nnano.2015.230)	3.266E+00 kg CO2-eq per kg	11	kg	Fail
21	HTL	NiOx	-	13-2017 Itten	13	2017	Itten R.; Stucki M.	Derived from ecoinvent 3.3 (no dataset has been specified)		10	kg	Fail
90	HTL	NiOx	NiOx powder	113-2023 Singh	113	2023	Singh S.; Kajal P.; Dhar A.; Mathews N.; Boix P.P.; Powar S.	*2019 X. Tian (https://doi.org/10.7298/jys7-ep24)		9	kg	Fail
67	HTL	NiOx	-	77-2021 Leccisi	77	2021	Leccisi E.; Fthenakis V.	*13 - 2017 Itten		8	kg	Fail
33	(Auxiliary) Back electrode	Nitrocellulose	-	23-2018 Alberola-Borràs	23	2018	Alberola-Borràs J.-A.; Baker J.A.; De Rossi F.; Vidal R.; Beynon D.; Hooper K.E.A.; Watson T.M.; Mora-Seró I.	Book: Urbanski, T., (1964). Chemistry and technology of explosives. Volume 1. (Pergamon).		6	kg	Fail
72	HTL	P3HT	Thiophene	94-2022 Li	94	2024	Li Q.; Monticelli C.; Zanelli A.	*2016 M.P. Tsang (http://dx.doi.org/10.1002/pip.2704)		7 (14)	kg	Fail
95	HTL	P3HT	Thiophene	173-2024 Li	173	2024	Li Q.; Monticelli C.; Kutlu A.; Zanelli A.	94 - 2022 Li		7 (14)	kg	Fail
80	HTL	P3HT	-	97-2022 Zhang	97	2022	Zhang J.; Chang N.; Fagerholm C.; Qiu M.; Shuai L.; Egan R.; Yuan C.	*2010 R. García-Valverde (https://doi.org/10.1002/pip.967) *Michael Tsang. Life-cycle assessment of 3rd-generation organic photovoltaic systems : developing a framework for studying the benefits and risks of emerging technologies. Analytical chemistry. Université de Bordeaux, 2016. English. ⟨NNT : 2016BORD0331⟩. ⟨tel-01485786⟩		10	kg	Fail
61	Perovskite	PbBr2	Potassium bromide (KBr)	72-2021 Ramammurthy	72	2021	Ramamurthy Rao H.K.; Gemechu E.; Thakur U.; Shankar K.; Kumar A.	*14 - 2017 Zhang *2004 G. Geisler (http://dx.doi.org/10.1065/lca2003.10.139)		8 -> 8 (16)	kg	Fail
24	Perovskite	PbBr2	Potassium bromide (KBr)	14-2017 Zhang	14	2017	Zhang J.; Gao X.; Deng Y.; Zha Y.; Yuan C.	*2004 G. Geisler (https://doi.org/10.1007/BF02978569)		21	kg	Fail
55	Perovskite	PbBr2		70-2021 Tian	70	2021	Tian X.; Stranks S.D.; You F.	Wikipedia. Lead(II) bromide, <https://en.wikipedia.org/wiki/Lead(II)_bromide> (March 21th, 2018). Wikipedia. Potassium bromide, <https://en.wikipedia.org/wiki/Potassium_bromide#cite_note-2> (May 13th, 2018).	3.850E+00 kg CO2-eq per kg	14	kg	Fail
39	Perovskite	PbBr2	-	31-2018 Alberola-Borràs	31	2018	Alberola-Borràs J.-A.; Vidal R.; Mora-Seró I.	^2012 Ahmad (DOI Not available cited as S. Ahmad and G. Vijaya Prakash, in International Conference on Fibre Optics and Photonics, OSA, Washington, D.C., 2012, p. MPo.40.)		11	kg	Fail
9	Perovskite	PbCl2	Lead nitrate	2-2015 Espinosa	2	2015	Espinosa N.; Serrano-Luján L.; Urbina A.; Krebs F.C.	BookL: Simplified ICSE Chemistry for Class X (http://www.bookadda.com/books/simplified-icse-chemistry-class-x-dalal-v-8184244754-9788184244755)		5 (11)	kg	Fail
25	Perovskite	PbCl2	-	14-2017 Zhang	14	2017	Zhang J.; Gao X.; Deng Y.; Zha Y.; Yuan C.	*2 - 2015 Espinosa		10	kg	Fail
4	Perovskite	PbI2	Lead nitrate + potassium iodide	1-2015 Zhang	1	2015	Zhang J.; Gao X.; Deng Y.; Li B.; Yuan C.	Not reported		8 + 8 (24)	kg	Fail
17	Perovskite	PbI2	-	4-2015 Gong	4	2015	Gong J.; Darling S.B.; You F.	^1975 Train, R. Development Document for Interim Final Effluent Limitations. Guidelines and Proposed New Source Performance Standards for the significant inorganic products; U.S (https://nepis.epa.gov/Exe/ZyPURL.cgi?Dockey=10004OU2.txt) ^2000 D. Carr (http://dx.doi.org/10.1002/14356007.o17_o02)	3.80E+00 kg CO2-Eq per kg	11	kg	Fail
38	Perovskite	PbI2	-	31-2018 Alberola-Borràs	31	2018	Alberola-Borràs J.-A.; Vidal R.; Mora-Seró I.	^2012 Ahmad (DOI Not Available cited as S. Ahmad and G. Vijaya Prakash, in International Conference on Fibre Optics and Photonics, OSA, Washington, D.C., 2012, p. MPo.40.)		11	kg	Fail
43	Perovskite	PbI2	-	52-2020 Saraltin	52	2020	Sarialtin H.; Geyer R.; Zafer C.	Not reported		10	kg	Fail
48	Perovskite	PbI2	-	61-2020 Khalifa	61	2020	Khalifa S.A.; Spatari S.; Fafarman A.T.; Baxter J.B.	*4 - 2015 Gong	8.35E+00 kg CO2 eq	9	kg	Fail
94	Perovskite	PbI2	-	173-2024 Li	173	2024	Li Q.; Monticelli C.; Kutlu A.; Zanelli A.	94 - 2022 Li		9	kg	Fail
71	Perovskite	PbI2	-	94-2022 Li	94	2024	Li Q.; Monticelli C.; Zanelli A.	*4 - 2015 Gong		8	kg	Fail
88	Perovskite	PbI2	-	113-2023 Singh	113	2023	Singh S.; Kajal P.; Dhar A.; Mathews N.; Boix P.P.; Powar S.	*52 - 2020 Sarialtin		7	kg	Fail
64	Perovskite	PbI2	-	77-2021 Leccisi	77	2021	Leccisi E.; Fthenakis V.	*4 - 2015 Gong		6	kg	Fail
68	ETL	PCBM	Puriffied PCBM -> unpurified PCBM + Solvent Regeneration unpurified PCBM -> Methyl 4-Benzobutyrate p-tosylhydrazone.+ C60 fullerenes +C60 regeneration Methyl 4-Benzobutyrate p-tosylhydrazone. -> Methyl 4-Benzobutyrate Methyl 4-Benzobutyrate -> 4-Benzobutyric acid	94-2022 Li	94	2024	Li Q.; Monticelli C.; Zanelli A.	*2016 M.P. Tsang (http://dx.doi.org/10.1002/pip.2704)		4 -> 14 + 5 14 -> 5 + 7 + 4 5 -> 6 6 -> 7 (62)	kg	Fail
91	ETL	PCBM	Puriffied PCBM -> unpurified PCBM + Solvent Regeneration unpurified PCBM -> Methyl 4-Benzobutyrate p-tosylhydrazone.+ C60 fullerenes +C60 regeneration Methyl 4-Benzobutyrate p-tosylhydrazone. -> Methyl 4-Benzobutyrate Methyl 4-Benzobutyrate -> 4-Benzobutyric acid	173-2024 Li	173	2024	Li Q.; Monticelli C.; Kutlu A.; Zanelli A.	94 - 2022 Li		4 -> 14 + 5 14 -> 5 + 7 + 4 5 -> 6 6 -> 7 (52)	kg	Fail
75	ETL	PCBM	Puriffied PCBM -> Methyl 4-Benzobutyrate + C60 fullerenes +C60 regeneration + Solvent Regeneration C60 fullerenes -> Solvent Regeneration Methyl 4-Benzobutyrate -> 4-Benzobutyric acid 4-Benzobutyric acid -> Aluminum chloride Aluminum chloride -> Treatment of chlorine gas	97-2022 Zhang	97	2022	Zhang J.; Chang N.; Fagerholm C.; Qiu M.; Shuai L.; Egan R.; Yuan C.	Used: *Michael Tsang. Life-cycle assessment of 3rd-generation organic photovoltaic systems : developing a framework for studying the benefits and risks of emerging technologies. Analytical chemistry. Université de Bordeaux, 2016. English. ⟨NNT : 2016BORD0331⟩. ⟨tel-01485786⟩ Which was based on: *2011 A. Anctill (https://doi.org/10.1021/es103860a) Aluminum chloride LCI was built by the authors bas…		19 -> 9 + 10 + 8 + 8 10 -> 8 9 -> 11 11 -> 7 7 -> 3 (83)	kg	Fail
66	ETL	PCBM	-	77-2021 Leccisi	77	2021	Leccisi E.; Fthenakis V.	*2 - 2015 Espinosa *2010 R. García-Valverde (http://dx.doi.org/10.1002/pip.967)		11	kg	Fail
74	HTL	PEDOT:PSS	Thiophene	97-2022 Zhang	97	2022	Zhang J.; Chang N.; Fagerholm C.; Qiu M.; Shuai L.; Egan R.; Yuan C.	*2010 R. García-Valverde (https://doi.org/10.1002/pip.967) ^2012 Anctil (https://doi.org/10.1002/pip.2226)	Commericial form of PEDOT:PSS	10 (20)	kg	Pass
73	HTL	PEDOT:PSS	-	94-2022 Li	94	2024	Li Q.; Monticelli C.; Zanelli A.	*2016 M.P. Tsang (http://dx.doi.org/10.1002/pip.2704)		10	kg	Fail
96	HTL	PEDOT:PSS	-	173-2024 Li	173	2024	Li Q.; Monticelli C.; Kutlu A.; Zanelli A.	94 - 2022 Li		10	kg	Fail
5	Back electrode	Platinum	Chloroplatinic acid	1-2015 Zhang	1	2015	Zhang J.; Gao X.; Deng Y.; Li B.; Yuan C.	"+2008 L. Raibeck (https://nremp.gatech.edu/event/ms-thesis-presentation-laura-raibeck)		7	kg	Pass
50	HTL	PTAA	-	70-2021 Tian	70	2021	Tian X.; Stranks S.D.; You F.	2009 McCulloch, I. & Heeney, M. Application of Solution Processable Organic Semiconductors in Organic Electronics. 69-71 (Aldrich Chemical Co., Inc. Sigma-Aldrich Corporation, 6000 N. Teutonia Ave. Milwaukee, WI 53209, USA) 2008 Souharce, B. (2008). Triphenylamine and carbazole based hole transporting materials: and their applications in organic field effect transistors (Doctoral dissertation, Wu…	2.113E+01 kg CO2-eq per kg Coult not be reproduced as it contain flows that are not avilabled in the ecoinvent database and authors have not explained how they were modelled	72	kg	N/A
98	(Auxiliary) Perovskite/ HTL	rGO	-	180-2024 Ravilla	180	2024	Ravilla A.; Perini C.A.R.; Correa-Baena J.-P.; Ho-Baillie A.W.Y.; Celik I.	2017 Cossutta (https://doi.org/10.1039/C7GC02444D)		7	g/mg	Fail
78	Back electrode	Silver	-	97-2022 Zhang	97	2022	Zhang J.; Chang N.; Fagerholm C.; Qiu M.; Shuai L.; Egan R.; Yuan C.	*4 - 2015 Gong *Michael Tsang. Life-cycle assessment of 3rd-generation organic photovoltaic systems : developing a framework for studying the benefits and risks of emerging technologies. Analytical chemistry. Université de Bordeaux, 2016. English. ⟨NNT : 2016BORD0331⟩. ⟨tel-01485786⟩		9	kg	Fail
20	Back electrode	Silver	-	4-2015 Gong	4	2015	Gong J.; Darling S.B.; You F.	^SPI Silver Paste Plus(TM) (http://www.2spi.com/catalog/spec_prep/plus_prop.html) ^2014 R. Irizarry (https://patents.google.com/patent/US20150266098A1/en) Data from ecoinvent	8.23E+01 kg CO2-Eq per kg One integrated inventory is provided for the silver powder and paste Silver paste consists of 70% silver powder and 30% thinner, which is butyl acetate. The silver powder is prepared following a US patent	6	kg	Fail
26	Perovskite	SnBr2	-	14-2017 Zhang	14	2017	Zhang J.; Gao X.; Deng Y.; Zha Y.; Yuan C.	*2004 G. Geisler (https://doi.org/10.1007/BF02978569) ^2014 F. Hao (https://doi.org/10.1038/nphoton.2014.82)		11	kg	Fail
27	Perovskite	SnI2	Iodine + Tin chloride	14-2017 Zhang	14	2017	Zhang J.; Gao X.; Deng Y.; Zha Y.; Yuan C.	*2004 G. Geisler (https://doi.org/10.1007/BF02978569) ^2014 F. Hao (https://doi.org/10.1038/nphoton.2014.82) Iodine: *1 - 2015 Zhang	The inventory for iodine is not reported, instead it refers back to *1 - 2015 Zhang	21	kg	Fail
41	ETL	SnO₂	Tin chloride	52-2020 Saraltin	52	2020	Sarialtin H.; Geyer R.; Zafer C.	PubChem (https://pubchem.ncbi.nlm.nih.gov/compound/Stannic_oxide#section=Top)		4 (14)	kg	Fail
10	HTL	Spiro-OMeTAD	Spiro-MeOTAD -> 3,4'-dimethoxydiphenylamine + 2,2, 7,7-Tetrabromo-9-9-spirobi[9H-fluorene] + Sodium tert-butoxide + Tris(dibenzylideneacetone)dipalladium(0) + Tri-tert-butylphosphine 3,4'-dimethoxydiphenylamine -> 4-bromoaniline + Sodium tert-butoxide + Tris(dibenzylideneacetone)dipalladium(0) + Tri-tert-butylphosphine Tris(dibenzylideneacetone)dipalladium(0) -> Palladium chloride (PdCl2) + diben…	2-2015 Espinosa	2	2015	Espinosa N.; Serrano-Luján L.; Urbina A.; Krebs F.C.	^2014 N.J. Neon (https://doi.org/10.1021/ja502824c) ^ChemBioDraw® ^1974 T. Ukai (https://doi.org/10.1016/S0022-328X(00)91277-4) ^1932 Org. Synth. (10.15227/orgsyn.012.0022) ^2011 V. Baglio (https://doi.org/10.1016/S1452-3981(23)18258-7) ^2001 D. Marsitzky (https://www.pse.umass.edu/~kcarter/reports/polyprep421_450.pdf) ^2013 F. Pünner (https://doi.org/10.1021/ol4023276) ^1991 A. Nonn (http://www.…		115	cm2 for HTL kg for the materials	Fail
19	HTL	Spiro-OMeTAD	Based on anisole, 4-iodoanisole, p-anisidine, phenylhydrazine, 2-aminobiphenyl, fluorene, and 9-fluorenone	4-2015 Gong	4	2015	Gong J.; Darling S.B.; You F.	^1929 G. S. Hiers (10.15227/orgsyn.009.0012) ^S. Adimurthy, G. R., P. K. Ghosh, A. V. Bedekar, General procedure for the iodination: (https://www.erowid.org/archive/rhodium/chemistry/aromatic.iodination.iodide-iodate.html) +2000 G. Booth (https://doi.org/10.1002/14356007.a17_411) ^1922 G. H. Coleman (10.15227/orgsyn.002.0071) ^2014 Jianping Zou (https://patents.google.com/patent/CN103819345A/en) …	9.68E+01 kg CO2-Eq No individual inventories were provided for the precursors, only one inventory of Spiro-OMeTAD	25	kg	Fail
29	(Auxiliary) ETL	Terpineol	-	23-2018 Alberola-Borràs	23	2018	Alberola-Borràs J.-A.; Baker J.A.; De Rossi F.; Vidal R.; Beynon D.; Hooper K.E.A.; Watson T.M.; Mora-Seró I.	^1979 Z. Bellesia (https://doi.org/10.1039/p19790000851) ^1986 O. Cori (https://doi.org/10.1021/jo00358a028) ^1976 N. Goetz, R. Fischer (https://patents.google.com/patent/US3965193A/fr) ^2016 X. Lu (https://doi.org/10.1016/j.apcata.2016.02.001) ^2016 A. Markin (https://doi.org/10.1007/s10973-015-5068-0) ^2001 P.V.S.N Vani (https://doi.org/10.1081/SCC-100000202) ^2013 G. Wienhöfer (https://doi.org…		11	kg	Fail
84	(Auxiliary) ETL	Terpineol	-	113-2023 Singh	113	2023	Singh S.; Kajal P.; Dhar A.; Mathews N.; Boix P.P.; Powar S.	*23 - 2018b Alberola		11	kg	Fail
2	ETL	TIO2	Titania nanoparticles and titania sol Titania sol -> titanium tetraisopropoxide	1-2015 Zhang	1	2015	Zhang J.; Gao X.; Deng Y.; Li B.; Yuan C.	Titaina paste : ^2012 M.R. Mohammadi (https://patents.google.com/patent/US8124583B2/en) *2009 A. Koehler (https://doi.org/10.1021/es901236f) Titania nanoparticles: *2011 G.F. Grubb (https://doi.org/10.1111/j.1530-9290.2010.00292.x) Titania sol: ^2014 PubChem (https://pubchem.ncbi.nlm.nih.gov/summary/summary.cgi?cid=110612) Titanium tetraisopropoxide: *2004 G. Geisler (http://dx.doi.org/10.1007/BF…		25	kg	Pass
7	ETL	TIO2	Titanium isopropoxide -> Titanium tetrachloride	2-2015 Espinosa	2	2015	Espinosa N.; Serrano-Luján L.; Urbina A.; Krebs F.C.	^ChemBioDraw® (ChemBioDraw® - Scientifically Intelligent Drawing Tools, PekinElmer Inc., 2014.) ^2012 B. Prasai (https://doi.org/10.1007/s10853-012-6439-6)		14	kg	Pass
57	ETL	TIO2	Titanium (IV) iso propoxide (TTIP)	72-2021 Ramammurthy	72	2021	Ramamurthy Rao H.K.; Gemechu E.; Thakur U.; Shankar K.; Kumar A.	*1 - 2015 Zhong *2004 G. Geisler (https://doi.org/10.1007/BF02978569) +1959 J.H. Haslam (10.1021/ba-1959-0023.ch025)		10	kg	Fail
42	ETL	TIO2	-	52-2020 Saraltin	52	2020	Sarialtin H.; Geyer R.; Zafer C.	^2015 R. Wu (http://dx.doi.org/10.1063/1.4926578) ^2012 B. Prasai (http://dx.doi.org/10.1007/s10853-012-6439-6)		7	kg	Fail
85	ETL	TIO2	Titanium (IV) isopropoxide	113-2023 Singh	113	2023	Singh S.; Kajal P.; Dhar A.; Mathews N.; Boix P.P.; Powar S.	*2021 R. Ramamurthy (https://doi.org/10.1016/j.solmat.2021.111288)		7	kg	Fail
11	ETL	TIO2	Titanium isopropoxide	3-2015 SerranoLujan	3	2015	Serrano-Lujan L.; Espinosa N.; Larsen-Olsen T.T.; Abad J.; Urbina A.; Krebs F.C.	*2 - 2015 Espinosa	Inventory for titanium isopropoxide is not reported, instead it refers back to *2 - 2015 Espinosa	3	kg	Fail
15	ETL	TIO2	The nanocrystalline TiO2 (nc-TiO2) ink is assumed a mixture of Titanium dioxide and terpineol	4-2015 Gong	4	2015	Gong J.; Darling S.B.; You F.	^Solaronix, Ti-Nanoxide T/SP (http://shop.solaronix.com/titania-pastes/ti-nanoxide-t-sp.html).	1.54E+00 kg CO2-Eq per kg of TiO2	3	kg	Fail
58	Additional Layer	TIO2 Nanorods	Titanium (IV) n-butoxide (TBO)	72-2021 Ramammurthy	72	2021	Ramamurthy Rao H.K.; Gemechu E.; Thakur U.; Shankar K.; Kumar A.	*1 - 2015 Zhong *2004 G. Geisler (https://doi.org/10.1007/BF02978569) +1959 J.H. Haslam (10.1021/ba-1959-0023.ch025)		10	kg	Fail
1	Additional Layer	TNT Film	Ammonium fluoride	1-2015 Zhang	1	2015	Zhang J.; Gao X.; Deng Y.; Li B.; Yuan C.	TNT film: ^2013 B. Li (https://doi.org/10.1021/acssuschemeng.7b01769) Ammonium fluoride: *2004 G. Geisler (http://dx.doi.org/10.1007/BF02978569) Titanium foil used in TNT film: +2004 T.E. Norgate (https://www.ausimm.com/publications/conference-proceedings/green-processing-2004/titanium-and-other-light-metals---technology-pathways-to-sustainable-development/) ^2013 G.M. Bedinger (https://apps.usgs…	Coult not be reproduced as it contain flows that are not avilabled in the ecoinvent database and authors have not explained how they were modelled	8	kg	N/A
79	ETL	ZnO	ZnO -> Tetramethyl ammonium hydroxide (TMAH) +Zinc acetate Tetramethyl ammonium hydroxide (TMAH) -> Tetramethyl ammonium chloride (TMACl)	97-2022 Zhang	97	2022	Zhang J.; Chang N.; Fagerholm C.; Qiu M.; Shuai L.; Egan R.; Yuan C.	^2008 D. Bera (http://dx.doi.org/10.1016/j.optmat.2007.06.001) ^2011 G. Sarasqueta (http://dx.doi.org/10.1002/adfm.201001328) *2004 G. Geisler (http://dx.doi.org/10.1065/lca2003.10.139) Tetramethyl ammonium hydroxide (TMAH) ^1981 R.C. Wade (https://patents.google.com/patent/US4394226A/en) ^1988 S.S. Chadwick (https://doi.org/10.1108/eb049034) ^2001 F. Andolfatto (https://patents.google.com/patent…		10 -> 10 + 9 10 - > 10 (39)	kg	Fail
51	ETL	ZnO	-	70-2021 Tian	70	2021	Tian X.; Stranks S.D.; You F.	^2016 J. You (https://doi.org/10.1038/nnano.2015.230)	3.248E+00 kg CO2-eq per kg	12	kg	Fail
16	ETL	ZnO	-	4-2015 Gong	4	2015	Gong J.; Darling S.B.; You F.	+2014 D. Liu (https://doi.org/10.1038/nphoton.2013.342)	5.74E+00 kg CO2-Eq per kg of ZnO	11	kg	Fail
81	HTL	ZrO2	ZrO2 paste -> ZrO2 naoparticles	97-2022 Zhang	97	2022	Zhang J.; Chang N.; Fagerholm C.; Qiu M.; Shuai L.; Egan R.; Yuan C.	^Wade RC, Guilbault LJ. Electrolytic method for producing quaternary ammonium hydroxides. Google Patents; 1983 ^Solaronix. Zr-Nanoxide ZT/SP ^2006 N. Osterwalder (https://doi.org/10.1007/s11051-005-8384-7) *Michael Tsang. Life-cycle assessment of 3rd-generation organic photovoltaic systems : developing a framework for studying the benefits and risks of emerging technologies. Analytical chemistry.…		5 -> 5 (10)	kg	Pass

## Sheet: Supplementary Table 4
Supplementary Table 4. The environmental impacts of all 41 materials—including auxiliary materials and those used in additional layers—across the full set of 16 impact categories according the the environmental footprint (EF) 3.1 method and the cumulative energy demand.
#	Material	Layer	Reference	acidification	climate change	Climate Change (Original)	ecotoxicity: freshwater	eutrophication: freshwater	eutrophication: marine	eutrophication: terrestrial	human toxicity: carcinogenic	human toxicity: non-carcinogenic	ionising radiation: human health	land use	material resources: metals/minerals	ozone depletion	particulate matter formation	photochemical oxidant formation: human health	water use	CED total
77	1,8-diiodooctane	(Auxiliary) Perovskite	97-2022 Zhang	0.37364	26.5937		232.952	0.0143602	0.0473847	0.424671	1.55971e-06	6.99136e-05	4.20848	135.857	0.022406	0.000163139	0.000176216	0.220784	125.265	2.65543e+09
30	2-(2-butoxyethoxy) ethyl acetate	(Auxiliary) ETL	23-2018 Alberola-Borràs	0.0111334	3.35464		19.5281	0.000862208	0.00217657	0.0218903	5.68671e-10	2.4174e-08	0.256767	7.85683	1.83761e-05	8.45124e-08	1.11065e-07	0.0134375	1.06438	80.3472
32	5-AVAI	Perovskite	23-2018 Alberola-Borràs	0.0206325	5.56499		112.657	0.00115915	0.00359431	0.0373559	3.22859e-09	3.00361e-08	0.252143	10.8794	2.29199e-05	1.28958e-07	2.49828e-07	0.0160895	79.675	93.1756
69	5-AVAI	Perovskite	94-2022 Li	0.0206325	5.56499		112.657	0.00115915	0.00359431	0.0373559	3.22859e-09	3.00362e-08	0.252145	10.8794	2.29199e-05	1.28958e-07	2.49828e-07	0.0160896	79.6687	93.1758
83	5-AVAI	Perovskite	97-2022 Zhang	8.2479	69.049		9712.2	0.949195	1.57387	15.0724	3.24175e-06	0.000136024	8.49808	468.704	0.0264563	0.00605042	0.000230753	4.93005	154.906	2.10453e+09
89	5-AVAI	Perovskite	113-2023 Singh	0.0206325	5.56499		112.657	0.00115915	0.00359431	0.0373559	3.22859e-09	3.00361e-08	0.252143	10.8794	2.29199e-05	1.28958e-07	2.49828e-07	0.0160895	79.6687	93.1756
92	5-AVAI	Perovskite	173-2024 Li	0.0206325	5.56499		112.657	0.00115915	0.00359431	0.0373559	3.22859e-09	3.00362e-08	0.252145	10.8794	2.29199e-05	1.28958e-07	2.49828e-07	0.0160896	79.6687	93.1758
76	Bis-C60	Back electrode	97-2022 Zhang	13564.1	6348.06		13070.6	1516.57	2481.53	23765.5	0.00283666	0.130641	16652.1	13754.8	16.5953	0.0880735	0.155857	7824.88	1232.33	5.66338e+10
14	BL-TiO2	Additional layer	4-2015 Gong	0.008326	2.1685	1.54	7.35905	0.00265418	0.00969953	0.0162716	1.2637e-09	6.16083e-08	0.0860881	6.66814	2.13329e-05	6.19821e-07	5.8178e-07	0.0126429	0.620758	2.75959e+06
31	BL-TIO2	Additional Layer	23-2018 Alberola-Borràs	0.0398833	9.8133		27.1318	0.00281362	0.00640871	0.0669675	7.35678e-09	6.25988e-08	0.323664	31.7481	4.7302e-05	2.50499e-07	5.47653e-07	0.140861	1.49438	141.112
40	BL-TIO2	Additional Layer	52-2020 Saraltin	0.0733261	12.3488		535.462	0.00570568	0.0117792	0.12164	2.04923e-08	1.02048e-07	0.752246	59.4312	9.80819e-05	4.26964e-07	1.06499e-06	0.0786188	2.73165	223.701
82	Carbon	Back electrode	97-2022 Zhang	0.679609	10.5821		72.1765	0.030501	0.058825	0.572137	1.62539e-08	9.45894e-07	10.5173	46.0306	0.00135496	2.25293e-05	5.30315e-06	0.228894	5.54242	305.603
23	CsBr	Perovskite	14-2017 Zhang	1.99653	11.201		132.86	0.0828501	0.181714	1.64794	1.10592e-06	5.04891e-05	23.1873	37.9178	0.0191013	0.000173611	0.00013502	0.625703	12.2036	1.82659e+09
34	CsI	Perovskite	31-2018 Alberola-Borràs	4.40693	3.04388		522.598	0.178587	0.352445	3.46272	9.10071e-08	6.0367e-06	51.518	7.19132	0.00908246	0.000156859	3.50465e-05	1.34172	497.14	45.4522
47	CsI	Perovskite	61-2020 Khalifa	0.449436	21.0617	20.3	380.481	28.6393	126.447	0.360757	5.10556e-06	0.000743924	4.51593	22.5434	0.120749	0.00834868	0.0077104	0.140466	87.2934	4.43592e+10
62	DMSO	(Auxiliary) Perovskite	72-2021 Ramammurthy	0.0263911	4.65852		5.55339	0.00102135	0.00257891	0.0258477	1.38077e-06	6.2119e-05	0.536221	6.54529	0.0194821	0.000136411	0.000155056	0.0136524	1.29574	2.37655e+09
6	Electrolyte	HTL	1-2015 Zhang	0.0147844	3.98928		24.6355	0.000962342	0.0026851	0.0282977	8.45192e-10	3.40265e-08	0.088437	8.06979	2.20321e-05	8.63042e-08	1.80826e-07	0.0177095	1.03764	143540
28	Ethyl cellulose	(Auxiliary) ETL	23-2018 Alberola-Borràs	0.00158925	0.311462		1.43524	0.000118752	0.000331448	0.00337498	2.47266e-10	3.668e-09	0.0218466	1.09893	2.39283e-05	1.60802e-08	1.68095e-08	0.00174281	0.0967785	7.52731
86	Ethyl cellulose	(Auxiliary) ETL	113-2023 Singh	0.00158925	0.311462		25.4925	0.000118752	0.000331448	0.00337498	2.47266e-10	3.668e-09	0.0218466	1.09893	2.39283e-05	1.60802e-08	1.68095e-08	0.00174281	0.0950776	7.52731
22	FAI	Perovskite	14-2017 Zhang	0.393498	19.848		238.208	0.0167523	0.0391839	0.385716	2.22898e-06	0.00010023	4.91182	41.5382	0.0320038	0.000231795	0.000251862	0.188007	146.941	3.81445e+09
35	FAI	Perovskite	31-2018 Alberola-Borràs	0.283064	10.9208		634.55	0.009613	0.0405976	0.229204	9.76798e-09	3.24844e-07	2.687	18.7076	0.00043653	6.77602e-06	2.22131e-06	0.367444	109.277	208.334
46	FAI	Perovskite	61-2020 Khalifa	8.04993	28.2098	27.4	977.159	12.7885	54.0288	13.9874	7.65481e-06	0.000559591	12.8234	38.8274	0.114786	0.00390753	0.00373341	4.64369	241.692	2.51781e+10
53	FAI	Perovskite	70-2021 Tian	192.566	53599.1	81.67	96858.4	1203.28	5196.73	299.919	0.00034424	0.0296624	23110.4	121362	4.48636	0.469114	0.311365	180.138	26673.3	1.74782e+12
60	FAI	Perovskite	72-2021 Ramammurthy	0.608357	76.1192		357.369	0.0702055	0.0971244	0.7168	2.06393e-08	8.11535e-07	45.6646	234.32	0.000578005	7.86475e-06	3.31856e-06	0.249841	148.504	2122.38
13	FTO	Tranparent Electrode	4-2015 Gong	0.00790745	0.486614	1.33	34.0469	0.944441	4.17205	0.020072	1.38598e-07	2.32366e-05	0.0159583	2.46489	0.00360841	0.00027209	0.000250963	0.00453437	0.283948	1.41202e+09
99	GQDs	(Auxiliary) ETL	180-2024 Ravilla	115.333	2007.02		45038.8	5.12773	10.5524	104.321	9.94273e-06	0.000164629	1426.44	8284.56	0.254597	0.0037557	0.000951519	38.6251	636.022	30988.1
97	Graphene	(Auxiliary) ETL	180-2024 Ravilla	287.324	101.952		1358.67	11.6986	22.942	225.482	5.94058e-06	0.000399951	3359.84	505.538	0.602824	0.0102282	0.0022827	87.2573	22.2936	1541.99
12	HNTf2	(Auxiliary) HTL	3-2015 SerranoLujan	100.724	6059.7		61738.5	2.2498	6.84966	293.953	5.88818e-06	0.000109954	576.503	14422.2	0.0567488	0.00548275	0.00074274	23.6411	5218.85	117075
49	LBSO	ETL	70-2021 Tian	0.248641	7.75294	7.712	1939.79	9.47227	41.779	0.514183	1.43449e-06	0.000233977	1.17915	88	0.0412004	0.00272162	0.00251203	0.173272	5.56155	1.41202e+10
56	LiTFSI	(Auxiliary) HTL	70-2021 Tian	13.82	1446.84	44.41	2476.75	35.1989	155.29	49.55	5.41317e-06	0.000868455	74.812	741.47	0.133569	0.117094	0.00940028	1.58302	249.474	5.23594e+10
63	LiTFSI	(Auxiliary) HTL	72-2021 Ramammurthy	0.232269	39.8443		4373.29	0.00949544	0.023156	0.20758	1.27398e-07	2.57981e-07	4.22603	68.6414	0.000241062	0.00220058	1.69408e-06	0.097386	12.4127	632.205
36	MABr	Perovskite	31-2018 Alberola-Borràs	0.355379	5.35304		9.95781	0.0144244	0.0297722	0.309134	9.99991e-09	4.85565e-07	4.11936	7.11455	0.000714998	1.21498e-05	2.87041e-06	0.22985	47.9156	104.699
54	MaBr	Perovskite	70-2021 Tian	1717.96	298835	3619	2.91849e+06	8532.32	36672.1	2707.05	0.00131299	0.206886	190029	962817	31.7716	2.37822	2.19592	870.34	191159	1.23122e+13
59	MABr	Perovskite	72-2021 Ramammurthy	0.591771	53.181		115.057	0.0583097	0.0715567	0.667214	1.787e-08	8.42088e-07	35.22	163.397	0.000818386	1.29435e-05	3.68246e-06	0.231567	42.8332	1501.46
3	MAI	Perovskite	1-2015 Zhang	0.310146	7.81193		167.955	0.0128652	0.0270796	0.278799	8.55177e-07	3.84554e-05	3.78212	10.4681	0.0125325	9.3704e-05	9.73891e-05	0.105879	124.419	1.45564e+09
8	MAI	Perovskite	2-2015 Espinosa	0.000178968	0.0429819		14.6588	2.06635e-05	0.000109216	0.000407617	1.60814e-10	4.44204e-10	0.00724502	0.123982	8.14393e-07	2.28869e-09	1.26071e-09	0.000121519	0.053045	0.918588
18	MAI	Perovskite	4-2015 Gong	0.365331	112.575	136	468.518	9.99018	44.0012	0.803452	1.48785e-06	0.000244876	6.19678	271.421	0.0380189	0.00287113	0.00264561	0.705782	181.637	1.48728e+10
37	MAI	Perovskite	31-2018 Alberola-Borràs	0.27977	5.43002		154.462	0.0113829	0.0238852	0.247004	8.72368e-09	3.81595e-07	3.22204	7.32355	0.000558022	9.4457e-06	2.28035e-06	0.17475	141.207	98.3237
44	MAI	Perovskite	52-2020 Saraltin	0.090367	21.3344		554.029	0.00397379	0.0139865	0.245976	8.65522e-09	1.17827e-07	0.565977	40.6201	0.000117733	4.83425e-07	1.09318e-06	0.0639968	119.53	406.732
45	MAI	Perovskite	61-2020 Khalifa	0.614112	40.1651	38.1	583.38	17.1752	75.7783	0.617013	4.9663e-06	0.000531216	7.46581	51.5865	0.0998194	0.00520005	0.00483367	0.337473	134.215	2.98293e+10
65	MAI	Perovskite	77-2021 Leccisi	0.354896	111.562		467.755	0.043785	0.0692175	0.754932	2.52615e-08	7.62345e-07	6.17418	270.519	0.000762161	5.23254e-06	2.68611e-06	0.692159	181.058	3702.05
70	MAI	Perovskite	94-2022 Li	0.357415	112.455		468.355	9.99017	43.9974	0.759375	1.47975e-06	0.000244875	6.19437	271.333	0.0380187	0.00287112	0.00264555	0.694133	181.09	1.48728e+10
87	MAI	Perovskite	113-2023 Singh	9.10101	1842.14		4409.55	1.68628	1.60905	13.7984	3.08986e-07	1.38014e-05	1194.44	6011.52	0.00402338	3.0665e-05	3.14221e-05	4.42392	1212.06	53727.3
93	MAI	Perovskite	173-2024 Li	0.357415	112.455		468.355	9.99017	43.9974	0.759375	1.47975e-06	0.000244875	6.19437	271.333	0.0380187	0.00287112	0.00264555	0.694133	181.09	1.48728e+10
100	MoS2	(Auxiliary) HTL	180-2024 Ravilla	50.0881	1715.91		132013	2.41872	10.0928	53.1471	5.08855e-06	7.68077e-05	682.835	5035.87	0.151275	0.00158868	0.000396608	19.5163	799.317	38071.9
21	NiOx	HTL	13-2017 Itten	0.390353	55.1403		2981.01	3.96801	17.0596	1.34562	6.03006e-07	9.49447e-05	4.53941	1109.2	0.028191	0.00110492	0.00102515	0.408641	97.647	5.73051e+09
52	NiOx	HTL	70-2021 Tian	0.233147	3.98603	3.266	1990.6	7.45239	32.8452	0.427807	1.13843e-06	0.000184496	0.656154	11.4834	0.0282024	0.00214042	0.00197581	0.141116	7.4679	1.11044e+10
67	NiOx	HTL	77-2021 Leccisi	0.00540519	1.0124		30.3047	3.8338	16.927	0.0159766	5.60853e-07	9.40663e-05	0.123307	11.792	0.0144936	0.00110424	0.00101837	0.00515722	2.28967	5.73051e+09
90	NiOx	HTL	113-2023 Singh	0.0264827	3.74777		55.1458	0.00138628	0.0071639	0.0414108	5.02426e-09	5.78255e-08	0.645982	13.5956	0.000159051	9.77588e-08	2.00902e-07	0.0147634	7.47064	97.9941
33	nitrocellulose	(Auxiliary) Back electrode	23-2018 Alberola-Borràs	0.00382936	0.441708		0.909149	5.63778e-05	0.000369523	0.0149341	8.56148e-11	3.66355e-09	0.011759	0.870034	1.37458e-05	8.87106e-09	2.24552e-08	0.00119949	0.282379	6.11043
72	P3HT	HTL	94-2022 Li	1780.53	253.461		617.658	1591.82	6433.02	3315.4	0.000607854	0.0524521	16.2766	434.6	7.10246	0.401993	0.386823	1079.62	211.515	2.06069e+12
80	P3HT	HTL	97-2022 Zhang	1.12864	145.484		520.061	0.0317548	0.10103	1.14181	2.60998e-07	1.10865e-06	9.23455	294.683	0.00265952	3.7694e-06	1.03671e-05	0.469183	203.599	2566.26
95	P3HT	HTL	173-2024 Li	1780.53	253.461		617.658	1591.82	6433.02	3315.4	0.000607854	0.0524521	16.2766	434.6	7.10246	0.401993	0.386823	1079.62	211.515	2.06069e+12
24	PbBr2	Perovskite	14-2017 Zhang	3.89127	18.1026		239.798	0.159735	0.317017	3.13075	2.01865e-06	9.17242e-05	45.9547	43.316	0.0357429	0.0003251	0.000245633	1.20554	30.7208	3.29254e+09
39	PbBr2	Perovskite	31-2018 Alberola-Borràs	0.0427006	5.39248		175.844	0.00208825	0.00481519	0.0704102	1.35469e-08	4.85712e-07	0.314019	18.8741	0.00094408	1.09891e-07	3.19557e-07	0.0175931	10.0295	80.3718
55	PbBr2	Perovskite	70-2021 Tian	0.724067	7.70624	3.85	259.454	18.3382	80.8141	1.57886	1.73962	0.000455314	0.412393	25.8164	0.0705659	0.00526395	0.00486014	0.444787	10.4748	2.73086e+10
61	PbBr2	Perovskite	72-2021 Ramammurthy	3.89124	4.0797		120.252	0.0795984	0.156278	1.5502	1.21074e-06	5.54911e-05	22.9947	12.1671	0.021201	0.000183873	0.000146304	0.594876	1.51161	2.00796e+09
9	PbCl2	Perovskite	2-2015 Espinosa	0.000225942	0.00142729		0.121877	9.78812e-06	2.68728e-05	0.000204021	0.000928844	6.45079e-10	0.00252678	0.0083949	1.08439e-06	7.37029e-09	1.74067e-09	6.79076e-05	0.00104289	0.0206255
25	PbCl2	Perovskite	14-2017 Zhang	1.97245	4.93054		277.154	0.0817085	0.17794	1.59274	8.00572e-07	3.7229e-05	23.0251	21.4616	0.0160518	0.000142887	9.98029e-05	0.5996	2.69162	1.29271e+09
4	PbI2	Perovskite	1-2015 Zhang	63.964	11.6128		318.02	7.67819	12.4542	119.13	1.61391e-05	0.000738745	0.970975	27.5665	0.0921895	0.000328269	0.000914099	38.7867	114.536	2.64667e+09
17	PbI2	Perovskite	4-2015 Gong	0.0966965	7.99942	3.8	268.557	16.1799	71.4806	0.380162	1.38437	0.000397449	0.363077	20.0683	0.061361	0.00466153	0.00429905	0.0668556	97.8397	2.41907e+10
38	PbI2	Perovskite	31-2018 Alberola-Borràs	0.0379665	5.4364		242.482	0.00184287	0.0045398	0.0634327	1.16105e-08	3.9165e-07	0.280571	16.622	0.000755292	1.14972e-07	3.02703e-07	0.0170501	80.4201	80.8888
43	PbI2	Perovskite	52-2020 Saraltin	0.0620528	11.3442		327.449	0.00296673	0.00815546	0.139735	1.38511	4.23139e-07	0.395459	28.7734	0.000785734	2.33479e-07	6.24726e-07	0.0355158	97.3071	196.125
48	PbI2	Perovskite	61-2020 Khalifa	0.0474135	7.99925	8.35	268.557	16.1799	71.4547	0.0841937	2.3787e-06	0.000397449	0.363067	20.0748	0.061361	0.00466153	0.00429898	0.0233994	97.8368	2.41907e+10
64	PbI2	Perovskite	77-2021 Leccisi	0.0431606	6.50557		267.496	0.00206689	0.00530807	0.0767042	1.29645e-08	3.97884e-07	0.328038	18.6623	0.000762828	1.37647e-07	3.52168e-07	0.0199511	97.7745	96.7358
71	PbI2	Perovskite	94-2022 Li	0.0966541	7.99878		268.556	16.1799	71.4806	0.367663	2.3787e-06	0.000397449	0.363064	20.0678	0.061361	0.00466153	0.00429905	0.0667933	97.8368	2.41907e+10
88	PbI2	Perovskite	113-2023 Singh	0.0623473	11.393		328.94	0.00298098	0.00819165	0.128049	1.3911e-08	4.25569e-07	0.397307	28.9126	0.000790343	2.34456e-07	6.27548e-07	0.0356744	97.6145	196.977
94	PbI2	Perovskite	173-2024 Li	0.0966541	7.99878		268.556	16.1799	71.4806	0.367663	2.3787e-06	0.000397449	0.363064	20.0678	0.061361	0.00466153	0.00429905	0.0667933	97.8368	2.41907e+10
66	PCBM	ETL	77-2021 Leccisi	1.41873	322.237		629.397	0.129143	0.23353	2.25457	6.14606e-08	2.14096e-06	84.2349	861.632	0.00110689	1.49105e-05	9.08789e-06	1.54086	166.971	11884.1
68	PCBM	ETL	94-2022 Li	27925.5	3410.44		205169	3414.99	5711.05	52013.8	0.00651285	0.299358	389.368	7075.16	32.3895	0.107061	0.354023	16941.8	1023.66	3.04077e+11
75	PCBM	ETL	97-2022 Zhang	32018.4	4194.92		198115	3844.8	6236.22	59636.8	0.00744501	0.341029	513.89	8477.09	36.7248	0.101372	0.385969	19425	1297.35	2.2529e+11
91	PCBM	ETL	173-2024 Li	27925.5	3410.44		205169	3414.99	5711.05	52013.8	0.00651285	0.299358	389.368	7075.16	32.3895	0.107061	0.354023	16941.8	1023.66	3.04077e+11
73	PEDOT:PSS	HTL	94-2022 Li	0.715601	151.745		1631.86	8.29215	36.2453	1.33687	2.31073e-06	0.000202569	42.8286	641.92	0.0352017	0.00236289	0.00217713	0.423372	64.8525	1.22208e+10
74	PEDOT:PSS	HTL	97-2022 Zhang	0.492259	6.4073		27.8114	0.0190796	0.0393125	0.395655	2.25895e-08	6.35789e-07	5.35332	23.3267	0.00102268	1.51621e-05	4.00833e-06	0.15156	2.86315	107.48
96	PEDOT:PSS	HTL	173-2024 Li	0.715601	151.745		1631.86	8.29215	36.2453	1.33687	2.31073e-06	0.000202569	42.8286	641.92	0.0352017	0.00236289	0.00217713	0.423372	64.8525	1.22208e+10
5	Platinum	Back electrode	1-2015 Zhang	1688.14	21687.7		421877	26.2815	114.106	1672.44	4.66165e-06	0.000279332	859.579	175490	1.05534	0.000131729	0.00376491	430.031	4312.32	335011
98	rGO	(Auxiliary) Perovskite/ HTL	180-2024 Ravilla	69.7576	25.7567		5940.92	2.83921	5.60541	54.77	1.48014e-06	9.53392e-05	821.315	60.1138	0.144486	0.00249424	0.00055459	21.23	10.8988	755.549
20	Silver	Back electrode	4-2015 Gong	3.51506	310.765	82.3	23531.1	0.888163	1.06886	13.3201	2.68349e-07	8.48345e-06	31.9104	3710.28	0.537597	3.32488e-06	2.45418e-05	3.15199	96.8541	4868.63
78	Silver	Back electrode	97-2022 Zhang	3.7409	312.245		23540.2	0.888394	1.186	14.602	2.68568e-07	8.49112e-06	31.954	3712.35	0.537604	3.34574e-06	2.50617e-05	3.45412	96.9031	4898.22
26	SnBr2	Perovskite	14-2017 Zhang	3.37996	8.511		83.5841	0.14138	0.276632	2.74138	1.50505e-06	6.91625e-05	39.864	20.3307	0.0336924	0.000260882	0.000187888	1.04827	13.8495	2.46772e+09
27	SnI2	Perovskite	14-2017 Zhang	3.01969	8.32482		199.694	0.125798	0.246797	2.44246	1.32637e-06	6.09357e-05	35.6068	17.9435	0.0288898	0.000231244	0.000165749	0.936327	107.803	2.17237e+09
41	SnO₂	ETL	52-2020 Saraltin	0.0798332	10.1756		212.024	0.0143284	0.0217456	0.285585	1.03218e-08	3.05207e-07	0.82854	43.1131	0.0178363	3.06314e-07	1.03945e-06	2.34031	4.77873	240.971
10	Spiro-OMeTAD	HTL	2-2015 Espinosa	28.4672	616.36		4360.74	1.15349	2.29738	23.2546	6.29398e-05	0.00283359	221.741	790.469	0.914552	0.00694119	0.00722805	8.74597	77.3957	1.06445e+11
19	Spiro-OMeTAD	HTL	4-2015 Gong	0.349541	72.9196	96.8	1189.98	325.971	1439.62	0.640231	4.84687e-05	0.00802341	9.03908	141.951	1.22842	0.0939697	0.0866683	0.251091	150.583	4.88262e+11
29	Terpineol	(Auxiliary) ETL	23-2018 Alberola-Borràs	0.0761556	4.81428		95.5373	0.003257	0.00898898	0.0914535	1.90607e-09	1.27988e-07	1.31293	8.20126	0.000134357	2.88058e-05	7.64335e-07	0.0362746	2.83985	107.829
84	Terpineol	(Auxiliary) ETL	113-2023 Singh	0.0762933	4.81428		166.437	0.00326259	0.00899996	0.0915614	1.90886e-09	1.28176e-07	1.31454	8.20126	0.000134642	2.88107e-05	7.6543e-07	0.0363164	2.83985	107.829
2	TIO2	ETL	1-2015 Zhang	0.366336	2.58633		1.91993	0.245905	1.04933	0.289907	6.4658e-08	7.20303e-06	4.32166	4.41816	0.00194329	8.18097e-05	6.68586e-05	0.113294	0.139434	3.84788e+08
7	TiO2	ETL	2-2015 Espinosa	0.385046	34.2019		126.71	0.022071	0.0462001	0.471344	2.17671e-06	9.6701e-05	4.31072	148.267	0.0307229	0.000218806	0.000243966	0.21079	7.10049	3.67919e+09
11	TiO2	ETL	3-2015 SerranoLujan	0.192817	34.1223		126.446	0.0142483	0.0308304	0.320414	2.16777e-06	9.62153e-05	2.05549	147.922	0.0302557	0.000211453	0.000241878	0.152225	7.0836	3.67065e+09
15	TIO2	ETL	4-2015 Gong	0.0176666	0.754291	1.54	10.7559	0.000267201	0.000858226	0.00754158	5.62503e-10	7.47459e-09	0.0712438	4.89527	4.17306e-06	1.25676e-08	7.25232e-08	0.003608	0.941154	10.803
42	TiO2	ETL	52-2020 Saraltin	0.352241	26.0537		151.844	0.0195817	0.0405421	0.413609	3.61535e-08	5.24345e-07	3.40936	129.114	0.000559927	7.73442e-06	3.85134e-06	0.185401	5.50641	445.647
57	TIO2	ETL	72-2021 Ramammurthy	0.0542703	9.60492		183.23	0.00401466	0.00867891	0.090186	7.50553e-07	3.33853e-05	0.583461	41.6305	0.0104972	7.33749e-05	8.3838e-05	0.0428349	2.0129	1.27498e+09
85	TIO2	ETL	113-2023 Singh	0.0543083	9.60328		28.8699	0.00402527	0.00860767	0.0893904	7.50411e-07	3.33875e-05	0.579469	41.9424	0.0105002	7.33753e-05	8.38376e-05	0.0426321	2.00838	1.27498e+09
58	TIO2 Nanorods	Additional Layer	72-2021 Ramammurthy	0.0593356	11.7515		238.226	0.00455997	0.0099926	0.104068	7.50062e-07	3.33913e-05	0.548126	45.283	0.010501	7.3377e-05	8.38912e-05	0.0470416	2.44661	1.27498e+09
16	ZnO	ETL	4-2015 Gong	0.0222826	6.32143	5.74	26.6993	1.67998	7.41385	0.043034	2.51962e-07	4.12104e-05	1.03685	14.4501	0.00630589	0.000561395	0.00044595	0.0228771	1.41413	2.50867e+09
51	ZnO	ETL	70-2021 Tian	0.0331054	2.84266	3.248	402.967	0.871602	3.84028	0.0622847	1.73179e-07	2.16014e-05	0.286262	9.20319	0.00334602	0.000250322	0.000231002	0.0346418	0.700256	1.29806e+09
79	ZnO	ETL	97-2022 Zhang	22.8559	621.925		4008.31	1.35184	2.11979	20.3348	5.762e-07	3.18011e-05	618.235	2043.79	0.0424434	0.00198104	0.000168694	7.53129	366.412	17958.2
81	ZrO2	HTL	97-2022 Zhang	0.0352538	6.79897		17.0994	0.00593902	0.00640325	0.0567369	2.98612e-09	5.44281e-08	3.96599	43.2934	2.4036e-05	1.39621e-07	1.49983e-07	0.0178821	4.08076	186.926

## Sheet: Supplementary Table 5
Supplementary Table 5. Life cycle inventories for all identified perovskite solar cell materials
#	I/O	I/O [as per the original research]	Input/Output [as per the original research]	Input/Output	Material [as per the original research]	Material	Layer	Reference	Quantity [as per the original research]	Unit [as per the original research]	Quantity	Unit	Dataset [as per the original research]	Ecoinvent Link
1	Process	Input	Electricity	Electricity, medium voltage	Titania paste	TIO2	ETL	1-2015 Zhang	0.00932	MJ	0.00258889	kWh		market group for electricity, medium voltage | Europe without Switzerland
2	Input	Input	Hydroxypropyl cellulose	Hydroxypropyl cellulose	Titania paste	TIO2	ETL	1-2015 Zhang	0.0323	kg	0.0323	kg		market for carboxymethyl cellulose, powder | GLO
3	Input	Input	Titania nanoparticle	Titania nanoparticle	Titania paste	TIO2	ETL	1-2015 Zhang	0.0753	kg	0.0753	kg		Titania nanoparticle | 1-2015 Zhang
4	Input	Input	Titania sol [Materials]	Titania sol	Titania paste	TIO2	ETL	1-2015 Zhang	0.892	kg	0.892	kg		Titania sol | 1-2015 Zhang
5	Output	mOutput	Titania paste [Materials]	TIO2	Titania paste	TIO2	ETL	1-2015 Zhang	1	kg	1	kg
14	Input	Input	hydriodic acid (HI, 57%wt in water) [Materials]	Hydriodic Acid	CH₃NH₃I	MAI	Perovskite	1-2015 Zhang	1.41	kg	1.41	kg		Hydriodic Acid | 1-2015 Zhang
15	Input	Input	Methanol [Organic intermediate products]	Methanol	CH₃NH₃I	MAI	Perovskite	1-2015 Zhang	0.04634	kg	0.04634	kg		market for methanol | RER
16	Input	Input	Methylamine [Materials]	Methylamine	CH₃NH₃I	MAI	Perovskite	1-2015 Zhang	0.195	kg	0.195	kg		market for methylamine | RER
17	Output	mOutput	CH₃NH₃I powder [Materials]	MAI	CH₃NH₃I	MAI	Perovskite	1-2015 Zhang	1	kg	1	kg
18	Output	Output	Other materials [Waste for recovery]	Municipal solid waste	CH₃NH₃I	MAI	Perovskite	1-2015 Zhang	0.936	kg	0.936	kg		market for process-specific burdens, municipal waste incineration | Europe without Switzerland
19	Process	Input	Electricity [Electric power]	Electricity, medium voltage	PbI2	PbI2	Perovskite	1-2015 Zhang	2.85	MJ	0.791667	kWh		market group for electricity, medium voltage | Europe without Switzerland
20	Input	Input	Lead nitrate [Materials]	Lead nitrate	PbI2	PbI2	Perovskite	1-2015 Zhang	0.780894	kg	0.780894	kg		Lead nitrate | 1-2015 Zhang
21	Input	Input	Nitrogen gaseous [Inorganic intermediate products]	Nitrogen, liquid	PbI2	PbI2	Perovskite	1-2015 Zhang	0.23	kg	0.186235	kg		market for nitrogen, liquid | RER
22	Input	Input	Potassium iodide [Materials]	Potassium iodide	PbI2	PbI2	Perovskite	1-2015 Zhang	0.782794	kg	0.782794	kg		Potassium iodide | 1-2015 Zhang
23	Input	Input	Steam (mp) [steam]	Steam	PbI2	PbI2	Perovskite	1-2015 Zhang	4.45	kg	4.45	kg		market for steam, in chemical industry | RER
24	Input	Input	Cooling water [Waste for recovery]	Cooling Water	PbI2	PbI2	Perovskite	1-2015 Zhang	400	kg	400	kg		market group for tap water | RER
25	Output	mOutput	Lead iodide (PbI2) [Materials]	PbI2	PbI2	PbI2	Perovskite	1-2015 Zhang	1	kg	1	kg
26	Output	Output	Waste (unspecified) [Consumer waste]	Municipal solid waste	PbI2	PbI2	Perovskite	1-2015 Zhang	0.563688	kg	0.563688	kg		market for process-specific burdens, municipal waste incineration | Europe without Switzerland
27	Process	Input	Electricity [Electric power]	Electricity, medium voltage	Chloroplatinic acid (pt precursor)	Platinum	Back electrode	1-2015 Zhang	3.5064	MJ	0.974	kWh		market group for electricity, medium voltage | Europe without Switzerland
28	Input	Input	Hydrochloric acid (100%) [Inorganic intermediate products]	Hydrochloric acid	Chloroplatinic acid (pt precursor)	Platinum	Back electrode	1-2015 Zhang	0.532	kg	0.532	kg		market for hydrochloric acid, without water, in 30% solution state | RER
29	Input	Input	Nitric acid [Inorganic intermediate products]	Nitric acid	Chloroplatinic acid (pt precursor)	Platinum	Back electrode	1-2015 Zhang	0.615	kg	0.615	kg		market for nitric acid, without water, in 50% solution state | RER w/o RU
30	Input	Input	Platinum [Metals]	Platinum	Chloroplatinic acid (pt precursor)	Platinum	Back electrode	1-2015 Zhang	0.476	kg	0.476	kg		market for platinum | GLO
31	Output	mOutput	H2PtCl6*6H2O [Materials]	Platinum	Chloroplatinic acid (pt precursor)	Platinum	Back electrode	1-2015 Zhang	1	kg	1	kg
32	Output	Output	Water (waste water, untreated) [Production residues in life cycle]	Wastewater	Chloroplatinic acid (pt precursor)	Platinum	Back electrode	1-2015 Zhang	0.176	/	0.176	m3		treatment of wastewater, average, wastewater treatment | Europe without Switzerland
33	Output	Output	Nitrogen dioxide [Inorganic emissions to air]	Nitrogen dioxide emission to water	Chloroplatinic acid (pt precursor)	Platinum	Back electrode	1-2015 Zhang	0.449	kg	0.449	kg		Nitrogen dioxide | Emission to water | surface water
34	Input	Input	Lithium iodide	Lithium iodide	Electrolyte	Electrolyte	HTL	1-2015 Zhang	1.2e-08	kg	0.000133779	kg		Lithium iodide | 1-2015 Zhang
35	Input	Input	iodine	Iodine	Electrolyte	Electrolyte	HTL	1-2015 Zhang	1.14e-08	kg	0.00012709	kg		market for iodine | GLO
36	Input	Input	4-tert-butylpyridine	Tert-butylpyridine	Electrolyte	Electrolyte	HTL	1-2015 Zhang	6.67e-09	kg	7.4359e-05	kg		Tert-butylpyridine | 2-2015 Espinosa
37	Input	Input	urea	Urea	Electrolyte	Electrolyte	HTL	1-2015 Zhang	3e-10	kg	3.34448e-06	kg		market for urea | RER
38	Input	Input	ethyl acetate	Ethyl acetate	Electrolyte	Electrolyte	HTL	1-2015 Zhang	8.97e-05	kg	1	kg		market for ethyl acetate | GLO
39	Output	mOutput	Electrolyte	Electrolyte	Electrolyte	Electrolyte	HTL	1-2015 Zhang	8.97e-05	kg	1	kg
40
41	Output	mOutput	TiO2	TiO2	TiO2	TiO2	ETL	2-2015 Espinosa	3.76e-05	kg	1	kg
42	Output	Output	Isopropanol {GLO}| market for	Isopropanol, emission to water	TiO2	TiO2	ETL	2-2015 Espinosa	0.000113	kg	3.00532	kg		Isopropanol | Emission to water | unspecified
43	Input	Input	Titanium isopropoxide	Titanium isopropoxide	TiO2	TiO2	ETL	2-2015 Espinosa	0.000134	kg	3.56383	kg		Titanium isopropoxide | 1-2015 Zhang
44	Input	Input	Water, deionised, from tap water, at user {GLO}| production |	Deionised water	TiO2	TiO2	ETL	2-2015 Espinosa	1.69e-05	kg	0.449468	kg		market for water, deionised | Europe without Switzerland
45	Output	mOutput	Methylammonium iodide CH₃NH₃I	MAI	Methylammonium iodide CH₃NH₃I	MAI	Perovskite	2-2015 Espinosa	3.33e-07	kg	1	kg
46	Input	Input	Ethylamine {RER} production	Ethylamine	Methylammonium iodide CH₃NH₃I	MAI	Perovskite	2-2015 Espinosa	1.18e-10	kg	0.000354354	kg		market for ethylamine | GLO
47	Input	Input	Methanol factory {GLO}, market for	Methanol	Methylammonium iodide CH₃NH₃I	MAI	Perovskite	2-2015 Espinosa	1.03e-09	kg	0.00309309	kg		market for methanol | RER
48	Input	Input	HI	Hydrazine iodide	Methylammonium iodide CH₃NH₃I	MAI	Perovskite	2-2015 Espinosa	1.16e-09	kg	0.00348348	kg		Hydrazine iodide | 2-2015 Espinosa
49	Input	Input	Diethyl ether, at plant /RER	Diethyl Ether	Methylammonium iodide CH₃NH₃I	MAI	Perovskite	2-2015 Espinosa	8e-11	kg	0.00024024	kg		market for diethyl ether, without water, in 99.95% solution state | RER
50	Process	Process	Electricity, low voltage {DK}| market for	Electricity, low voltage	Methylammonium iodide CH₃NH₃I	MAI	Perovskite	2-2015 Espinosa	6.18e-10	kWh	0.00185586	kWh		market group for electricity, low voltage | Europe without Switzerland
51	Output	mOutput	Lead chloride, PbCl2	PbCl2	Lead chloride, PbCl2	PbCl2	Perovskite	2-2015 Espinosa	1.47e-07	kg	1	kg
52	Output	Output	Sodium nitrate {GLO}, market for	Sodium nitrate, emission to air	Lead chloride, PbCl2	PbCl2	Perovskite	2-2015 Espinosa	4.32e-11	kg	0.000293878	kg		Nitrate | Emission to air | unspecified
53	Input	Input	Lead(II) nitrate	Lead nitrate	Lead chloride, PbCl2	PbCl2	Perovskite	2-2015 Espinosa	8.42e-11	kg	0.000572789	kg	1.94907	Lead nitrate | 2-2015 Espinosa
54	Input	Input	Sodium chloride, brine solution {GLO}, market for |	Sodium chloride, brine	Lead chloride, PbCl2	PbCl2	Perovskite	2-2015 Espinosa	2.97e-11	kg	0.000202041	kg		market for sodium chloride, brine solution | GLO
55	Input	Input	Water, deionised	Deionised water	Lead chloride, PbCl2	PbCl2	Perovskite	2-2015 Espinosa	7.07e-11	kg	0.000480952	kg		market for water, deionised | Europe without Switzerland
56	Process	Process	Electricity, low voltage {DK}| market for	Electricity, low voltage	Lead chloride, PbCl2	PbCl2	Perovskite	2-2015 Espinosa	3.29e-12	KITE	2.2381e-05	kWh		market group for electricity, low voltage | Europe without Switzerland
57	Output	mOutput	Spiro-MeOTAD	Spiro-OMeTAD	Spiro-MeOTAD	Spiro-OMeTAD	HTL	2-2015 Espinosa	1.88e-06	kg	1	kg
58	Input	Input	3,4'-dimethoxydiphenylamine	3,4'-dimethoxydiphenylamine	Spiro-MeOTAD	Spiro-OMeTAD	HTL	2-2015 Espinosa	1.98e-06	kg	1.05319	kg		3,4'-dimethoxydiphenylamine | 2-2015 Espinosa
59	Input	Input	2,2`, 7,7`-Tetrabromo-9-9`-spirobi[9H-fluorene]	2,2`, 7,7`-Tetrabromo-9-9`-spirobi	Spiro-MeOTAD	Spiro-OMeTAD	HTL	2-2015 Espinosa	1.22e-06	kg	0.648936	kg		2,2`, 7,7`-Tetrabromo-9-9`-spirobi | 2-2015 Espinosa
60	Input	Input	Sodium tert-butoxide	Sodium tert-butoxide	Spiro-MeOTAD	Spiro-OMeTAD	HTL	2-2015 Espinosa	1.11e-06	kg	0.590426	kg		Sodium tert-butoxide | 2-2015 Espinosa
61	Input	Input	Tris(dibenzylideneacetone)dipalladium(0)	Tris(dibenzylideneacetone)dipalladium	Spiro-MeOTAD	Spiro-OMeTAD	HTL	2-2015 Espinosa	1.48e-06	kg	0.787234	kg		Tris(dibenzylideneacetone)dipalladium | 2-2015 Espinosa
62	Input	Input	Tri-tert-butylphosphine	Tri-tert-butylphosphine	Spiro-MeOTAD	Spiro-OMeTAD	HTL	2-2015 Espinosa	5.25e-08	kg	0.0279255	kg		Tri-tert-butylphosphine | 2-2015 Espinosa
63	Input	Input	Toluene, liquid {GLO}	Toluene, liquid	Spiro-MeOTAD	Spiro-OMeTAD	HTL	2-2015 Espinosa	2.1e-06	kg	1.11702	kg		market for toluene, liquid | RER
64	Input	Input	Nitrogen, liquid {RER}	Nitrogen liquid	Spiro-MeOTAD	Spiro-OMeTAD	HTL	2-2015 Espinosa	1.76e-05	kg	9.3617	kg		market for nitrogen, liquid | RER
65	Input	Input	Ethyl acetate {GLO}| market for	Ethyl acetate	Spiro-MeOTAD	Spiro-OMeTAD	HTL	2-2015 Espinosa	1.69e-06	kg	0.898936	kg		market for ethyl acetate | GLO
66	Input	Input	Water, deionised, from tap water, at user {GLO}| market for	Deionised water	Spiro-MeOTAD	Spiro-OMeTAD	HTL	2-2015 Espinosa	3.76e-05	kg	20	kg		market for water, deionised | Europe without Switzerland
67	Input	Input	Magnesium sulfate {GLO}| market for	Magnesium sulfate	Spiro-MeOTAD	Spiro-OMeTAD	HTL	2-2015 Espinosa	3.01e-06	kg	1.60106	kg		market for magnesium sulfate | GLO
68	Process	Process	Electricity, low voltage {DK}| market for	Electricity, low voltage	Spiro-MeOTAD	Spiro-OMeTAD	HTL	2-2015 Espinosa	2.61e-06	kWh	1.3883	kWh		market group for electricity, low voltage | Europe without Switzerland
69
70	Output	mOutput	TiO2 from ethanol	TiO2	TiO2 from ethanol	TiO2	ETL	3-2015 SerranoLujan	0.000216	kg	1	kg
71	Output	Output	Isopropanol {GLO}, market for	Isopropanol, emission to water	TiO2 from ethanol	TIO2	ETL	3-2015 SerranoLujan	0.000649	kg	3.00463	kg		Isopropanol | Emission to water | unspecified
72	Input	Input	Titanium isopropoxide	Titanium isopropoxide	TiO2 from ethanol	TIO2	ETL	3-2015 SerranoLujan	0.000768	kg	3.55556	kg		Titanium isopropoxide | 1-2015 Zhang
79	Output	mOutput	Hydrogen bis(trifluoromethanesulfonyl)imide	HNTf2	Hydrogen bis(trifluoromethanesulfonyl)imide	HNTf2	(Auxiliary) HTL	3-2015 SerranoLujan	1.11e-05	kg	1	kg
80	Input	Input	NaN(SO2CF3)2	Sodium bis(trifluoromethanesulfonyl)imide	Hydrogen bis(trifluoromethanesulfonyl)imide	HNTf2	(Auxiliary) HTL	3-2015 SerranoLujan	1.17e-05	kg	1.05405	kg		Sodium bis(trifluoromethanesulfonyl)imide | 3-2015 SerranoLujan
81	Input	Input	Sulfuric acid	Sulfuric acid	Hydrogen bis(trifluoromethanesulfonyl)imide	HNTf2	(Auxiliary) HTL	3-2015 SerranoLujan	2.05e-05	kg	1.84685	kg		market for sulfuric acid | RER
82	Process	Process	Electricity, low voltage {DK}	Electricity, low voltage	Hydrogen bis(trifluoromethanesulfonyl)imide	HNTf2	(Auxiliary) HTL	3-2015 SerranoLujan	4.76e-07	kWh	0.0428829	kWh		market group for electricity, low voltage | Europe without Switzerland
83
84	Input	Input	Silica sand	Silica sand	FTO Glass	FTO	Tranparent Electrode	4-2015 Gong	0.788	kg	0.788	kg		market for silica sand | GLO
85	Input	Input	Soda ash	Soda ash	FTO Glass	FTO	Tranparent Electrode	4-2015 Gong	0.286	kg	0.286	kg		market for soda ash, light | RER
86	Input	Input	Limestone	Limestone	FTO Glass	FTO	Tranparent Electrode	4-2015 Gong	0.141	kg	0.141	kg		market for limestone, milled, packed | Europe without Switzerland
87	Input	Input	Dolomite	Dolomite	FTO Glass	FTO	Tranparent Electrode	4-2015 Gong	0.091	kg	0.091	kg		market for dolomite | RER
88	Input	Input	Alumina	Alumina	FTO Glass	FTO	Tranparent Electrode	4-2015 Gong	0.043	kg	0.043	kg		market for alumina saggar | GLO
89	Input	Input	Cullet	Cullet	FTO Glass	FTO	Tranparent Electrode	4-2015 Gong	0.011	kg	0.011	kg		market for glass cullet, sorted | RER
90	Input	Input	Tin	Tin	FTO Glass	FTO	Tranparent Electrode	4-2015 Gong	0.00501	kg	0.00501	kg		market for tin concentrate | GLO
91	Input	Input	Chloride	Chloride	FTO Glass	FTO	Tranparent Electrode	4-2015 Gong	0.00599	kg	0.00599	kg		market for sodium chloride, brine solution | GLO
92	Process	Input	Heat consumption	Heat	FTO Glass	FTO	Tranparent Electrode	4-2015 Gong	0.788	MJ	0.788	MJ		market for heat, from steam, in chemical industry | RER
93	Output	Emission	Carbon dioxide	Carbon dioxide, emission to air	FTO Glass	FTO	Tranparent Electrode	4-2015 Gong	0.128	kg	0.128	kg		Carbon dioxide, fossil | Emission to air | unspecified
94	Output	Emission	Nitrogen oxide	Nitrogen oxide emission to air	FTO Glass	FTO	Tranparent Electrode	4-2015 Gong	0.003	kg	0.003	kg		Nitrogen oxides | Emission to air | unspecified
95	Output	Emission	Sulphur oxide	Sulfur oxide, emission to air	FTO Glass	FTO	Tranparent Electrode	4-2015 Gong	0.0023	kg	0.0023	kg		Sulfur oxides | Emission to air | unspecified
96	Output	Emission	Methane	Methane, emission to air	FTO Glass	FTO	Tranparent Electrode	4-2015 Gong	0.000815	kg	0.000815	kg		Methane, fossil | Emission to air | unspecified
97	Output	Emission	Particulates	Particulate matter, emission to air	FTO Glass	FTO	Tranparent Electrode	4-2015 Gong	0.0001	kg	0.0001	kg		Particulate Matter, < 2.5 um | Emission to air | unspecified
98	Output	Emission	Hydrogen fluoride	Hydrogen fluoride, emission to air	FTO Glass	FTO	Tranparent Electrode	4-2015 Gong	2.65e-05	kg	2.65e-05	kg		Hydrogen fluoride | Emission to air | unspecified
99	Output	Emission	Lead	Lead, emission to air	FTO Glass	FTO	Tranparent Electrode	4-2015 Gong	2.22e-05	kg	2.22e-05	kg		Lead II | Emission to air | unspecified
100	Output	Emission	Arsenic	Arsenic, emission to air	FTO Glass	FTO	Tranparent Electrode	4-2015 Gong	5e-06	kg	5e-06	kg		Arsenic ion | Emission to air | unspecified
101	Output	Emission	Nickel	Nickel, emission to air	FTO Glass	FTO	Tranparent Electrode	4-2015 Gong	5.56e-07	kg	5.56e-07	kg		Nickel II | Emission to air | unspecified
102	Output	Emission	Chloride	Chloride, emission to water	FTO Glass	FTO	Tranparent Electrode	4-2015 Gong	0.082	kg	0.082	kg		Chloride | Emission to water | unspecified
103	Output	Emission	COD	Dissolved organic carbon, emission to water	FTO Glass	FTO	Tranparent Electrode	4-2015 Gong	0.000231	kg	0.000231	kg		DOC, Dissolved Organic Carbon | Emission to water | unspecified
104	Output	Emission	Sulfate	Sulfate, emission to air	FTO Glass	FTO	Tranparent Electrode	4-2015 Gong	0.00018	kg	0.00018	kg		Sulfate | Emission to air | unspecified
105	Output	Emission	Suspended Solids	Suspended solids, emission to water	FTO Glass	FTO	Tranparent Electrode	4-2015 Gong	5.33e-05	kg	5.33e-05	kg		Suspended solids, unspecified | Emission to water | unspecified
106	Output	Emission	Fluoride	Fluoride, emission to air	FTO Glass	FTO	Tranparent Electrode	4-2015 Gong	4.44e-05	kg	4.44e-05	kg		Fluoride | Emission to water | unspecified
107	Output	Emission	Mineral oil	Mineral oil, emission to water	FTO Glass	FTO	Tranparent Electrode	4-2015 Gong	3.56e-05	kg	3.56e-05	kg		Mineral oil | Emission to water | unspecified
108	Output	Emission	Ammonia	Ammonia, emission to air	FTO Glass	FTO	Tranparent Electrode	4-2015 Gong	1.78e-05	kg	1.78e-05	kg		Ammonia | Emission to air | unspecified
109	Output	Emission	Boric acid	Boric acid, emission to air	FTO Glass	FTO	Tranparent Electrode	4-2015 Gong	7.11e-06	kg	7.11e-06	kg		Boric acid | Emission to air | unspecified
110	Output	Emission	Barium	Barium, emission to air	FTO Glass	FTO	Tranparent Electrode	4-2015 Gong	5.33e-06	kg	5.33e-06	kg		Barium II | Emission to air | unspecified
111	Output	Emission	Phenol	Phenol, emission to air	FTO Glass	FTO	Tranparent Electrode	4-2015 Gong	1.78e-06	kg	1.78e-06	kg		Phenol | Emission to air | unspecified
112	Output	Emission	Chromium, Copper, tin, lead, nickel, zinc	Chromium, Copper, tin, lead, nickel, zinc, emission to air	FTO Glass	FTO	Tranparent Electrode	4-2015 Gong	8.89e-07	kg	8.89e-07	kg		Chromium, Copper, tin, lead, nickel, zinc | 4-2015 Gong
113	Output	Emission	Arsenic, antimony	Arsenic, antimony, emission to air	FTO Glass	FTO	Tranparent Electrode	4-2015 Gong	5.33e-07	kg	5.33e-07	kg		Arsenic, antimony | 4-2015 Gong
114	Output	Emission	Cadmium	Cadmium, emission to air	FTO Glass	FTO	Tranparent Electrode	4-2015 Gong	5e-07	kg	5e-07	kg		Cadmium II | Emission to air | unspecified
115	Output	Waste	Solid waste	Municipal solid waste	FTO Glass	FTO	Tranparent Electrode	4-2015 Gong	0.0682	kg	0.0682	kg		market for process-specific burdens, municipal waste incineration | Europe without Switzerland
116	Output	mOutput	FTO Glass	FTO	FTO Glass	FTO	Tranparent Electrode	4-2015 Gong	1	kg	1	kg
117	Input	Input	Titanium tetrachloride (TiCl4)	Titanium tetrachloride	BL-TiO2 ink	BL-TiO2	Additional layer	4-2015 Gong	0.0481	kg	0.0481	kg		market for titanium tetrachloride | GLO
118	Input	Input	Isopropanol (C3H8O)	Isopropanol	BL-TiO2 ink	BL-TiO2	Additional layer	4-2015 Gong	0.0608	kg	0.0608	kg		market for isopropanol | RER
119	Input	Input	Acetone (C3H6O)	Acetone	BL-TiO2 ink	BL-TiO2	Additional layer	4-2015 Gong	0.0294	kg	0.0294	kg		market for acetone, liquid | RER
120	Input	Input	Acetic anhydride (C4H6O3)	Acetic anhydride	BL-TiO2 ink	BL-TiO2	Additional layer	4-2015 Gong	0.0518	kg	0.0518	kg		market for acetic anhydride | GLO
121	Input	Input	Ethanol (C2H6O)	Ethanol from ethylene	BL-TiO2 ink	BL-TiO2	Additional layer	4-2015 Gong	0.908	kg	0.908	kg		market for ethanol, without water, in 99.7% solution state, from ethylene | RER
122	Process	Input	Heat consumption	Heat	BL-TiO2 ink	BL-TiO2	Additional layer	4-2015 Gong	0.00154	MJ	0.00154	MJ		market for heat, from steam, in chemical industry | RER
123	Process	Energy	Electricity consumption	Electricity, medium voltage	BL-TiO2 ink	BL-TiO2	Additional layer	4-2015 Gong	7.04e-05	kWh	7.04e-05	kWh		market group for electricity, medium voltage | Europe without Switzerland
124	Output	mOutput	BL-TiO2 ink	BL-TiO2	BL-TiO2 ink	BL-TiO2	Additional layer	4-2015 Gong	1	kg	1	kg
125	Input	Input	Titanium dioxide (TiO2)	Titanium dioxide	nc-TiO2 ink	TIO2	ETL	4-2015 Gong	0.153	kg	0.153	kg		market for titanium dioxide | RER
126	Input	Input	Terpineol (C10H18O)	Terpineol	nc-TiO2 ink	TIO2	ETL	4-2015 Gong	0.847	kg	0.847	kg		Terpineol | 23-2018 Alberola-Borràs
127	Output	mOutput	nc-TiO2 ink	TIO2	nc-TiO2 ink	TIO2	ETL	4-2015 Gong	1	kg	1	kg
128	Input	Input	Zinc oxide (ZnO)	Zinc oxide	ZnO ink	ZnO	ETL	4-2015 Gong	0.00713	kg	0.00713	kg		market for zinc oxide | GLO
129	Input	Input	Acetic acid (C2H4O2)	Acetic acid	ZnO ink	ZnO	ETL	4-2015 Gong	0.0105	kg	0.0105	kg		market for acetic acid | GLO
130	Input	Input	Hydrogen peroxide (H2O2)a	Hydrogen peroxide	ZnO ink	ZnO	ETL	4-2015 Gong	8e-05	kg	8e-05	kg		market for hydrogen peroxide, without water, in 50% solution state | RER
131	Input	Input	Potassium hydroxide (KOH)	Potassium hydroxide	ZnO ink	ZnO	ETL	4-2015 Gong	0.00964	kg	0.00964	kg		market for potassium hydroxide | GLO
132	Input	Input	n-Butanol (C4H10O)	n-butanol	ZnO ink	ZnO	ETL	4-2015 Gong	0.827	kg	0.827	kg		market for n-butanol | GLO
133	Input	Input	Methanol (CH4O)	Methanol	ZnO ink	ZnO	ETL	4-2015 Gong	1.24	kg	1.24	kg		market for methanol | RER
134	Input	Input	Chloroform (CHCl3)	Chloroform	ZnO ink	ZnO	ETL	4-2015 Gong	0.108	kg	0.108	kg		market for chloroform | RER
135	Input	Input	Waste	Waste	ZnO ink	ZnO	ETL	4-2015 Gong	0.0335	kg	0.0335	kg		market for process-specific burdens, inert material landfill | RoW
136	Process	Input	Heat consumption	Heat	ZnO ink	ZnO	ETL	4-2015 Gong	1.4	MJ	1.4	MJ		market for heat, from steam, in chemical industry | RER
137	Process	Energy	Electricity consumption	Electricity, medium voltage	ZnO ink	ZnO	ETL	4-2015 Gong	4.11	kWh	4.11	kWh		market group for electricity, medium voltage | Europe without Switzerland
138	Output	mOutput	ZnO ink	ZnO	ZnO ink	ZnO	ETL	4-2015 Gong	1	kg	1	kg
139	Input	Input	Iodine (I2)	Iodine	PbI2	PbI2	Perovskite	4-2015 Gong	0.67	kg	0.67	kg		market for iodine | GLO
140	Input	Input	Potassium hydroxide (KOH)	Potassium hydroxide	PbI2	PbI2	Perovskite	4-2015 Gong	0.291	kg	0.291	kg		market for potassium hydroxide | GLO
141	Input	Input	Lead (Pb)	Lead	PbI2	PbI2	Perovskite	4-2015 Gong	0.449	kg	0.449	kg		market for lead | GLO
142	Input	Input	Nitric acid (HNO3)a	Nitric acid	PbI2	PbI2	Perovskite	4-2015 Gong	0.729	kg	0.729	kg		market for nitric acid, without water, in 50% solution state | RER w/o RU
143	Process	Input	Cumulative heat consumption	Heat	PbI2	PbI2	Perovskite	4-2015 Gong	13.5	MJ	13.5	MJ		market for heat, from steam, in chemical industry | RER
144	Process	Input	Cumulative electricity consumption	Electricity, medium voltage	PbI2	PbI2	Perovskite	4-2015 Gong	0.133	kWh	0.133	kWh		market group for electricity, medium voltage | Europe without Switzerland
145	Output	mOutput	Lead iodide (PbI2)	PbI2	PbI2	PbI2	Perovskite	4-2015 Gong	1	kg	1	kg
146	Output	Output	Potassium nitrate (KNO3)	Potassium nitrate, emission to air	PbI2	PbI2	Perovskite	4-2015 Gong	0.438	kg	0.438	kg		Nitrate | Emission to air | unspecified
147	Output	Output	Potassium iodate (KIO3)	Potassium iodate, emission to air	PbI2	PbI2	Perovskite	4-2015 Gong	0.135	kg	0.135	kg		Iodine | Emission to air | unspecified
148	Output	Output	Nitric oxide (NO)	Nitric oxide, emission to air	PbI2	PbI2	Perovskite	4-2015 Gong	0.0434	kg	0.0434	kg		Nitric oxide | Emission to air | unspecified
149	Output	Output	waste	Waste, unspecified	PbI2	PbI2	Perovskite	4-2015 Gong	0.16	kg	0.16	kg		market for process-specific burdens, municipal waste incineration | Europe without Switzerland
150	Input	Input	Hydrogen sulfide (H2S)	Hydrogen sulfide	CH3NH3I	MAI	Perovskite	4-2015 Gong	0.139	kg	0.139	kg		market for hydrogen sulfide | RER
151	Input	Input	Iodine (I2)	Iodine	CH3NH3I	MAI	Perovskite	4-2015 Gong	1.04	kg	1.04	kg		market for iodine | GLO
152	Input	Input	Methylamine (CH3NH2)	Methylamine	CH3NH3I	MAI	Perovskite	4-2015 Gong	0.581	kg	0.581	kg		market for methylamine | RER
153	Input	Input	Ethanol (C2H6O)	Ethanol from ethylene	CH3NH3I	MAI	Perovskite	4-2015 Gong	7.31	kg	7.31	kg		market for ethanol, without water, in 99.7% solution state, from ethylene | RER
154	Input	Input	Diethyl ether (C4H10O)	Diethyl Ether	CH3NH3I	MAI	Perovskite	4-2015 Gong	20.8	kg	20.8	kg		market for diethyl ether, without water, in 99.95% solution state | RER
155	Process	Input	Cumulative heat consumption	Heat	CH3NH3I	MAI	Perovskite	4-2015 Gong	8.3	MJ	8.3	MJ		market for heat, from steam, in chemical industry | RER
156	Process	Input	Cumulative electricity consumption	Electricity, medium voltage	CH3NH3I	MAI	Perovskite	4-2015 Gong	9.24	kWh	9.24	kWh		market group for electricity, medium voltage | Europe without Switzerland
157	Output	mOutput	Methylammonium iodide (CH3NH3I)	MAI	CH3NH3I	MAI	Perovskite	4-2015 Gong	1	kg	1	kg
158	Output	Output	Sulfur (S)	Sulfur, emission to air	CH3NH3I	MAI	Perovskite	4-2015 Gong	0.118	kg	0.118	kg		Sulfur | Emission to air | unspecified
159	Output	Output	Waste	Waste, unspecified	CH3NH3I	MAI	Perovskite	4-2015 Gong	29.9	kg	29.9	kg		market for process-specific burdens, municipal waste incineration | Europe without Switzerland
160	Input	Input	Phenol (C6H6O)	Phenol	Spiro-OMeTAD	Spiro-OMeTAD	HTL	4-2015 Gong	0.724	kg	0.724	kg		market for phenol | RER
161	Input	Input	Sodium hydroxide (NaOH)	Sodium hydroxide	Spiro-OMeTAD	Spiro-OMeTAD	HTL	4-2015 Gong	1.63	kg	1.63	kg		market for sodium hydroxide, without water, in 50% solution state | RER
162	Input	Input	Dimethyl sulfate (C2H6O4S)	Dimethyl sulfate	Spiro-OMeTAD	Spiro-OMeTAD	HTL	4-2015 Gong	0.485	kg	0.485	kg		market for dimethyl sulfate | RER
163	Input	Input	Potassium iodide (KI)	Potassium iodide	Spiro-OMeTAD	Spiro-OMeTAD	HTL	4-2015 Gong	0.837	kg	0.837	kg		Potassium iodide | 1-2015 Zhang
164	Input	Input	Potassium iodate (KIO3)	Potassium iodate	Spiro-OMeTAD	Spiro-OMeTAD	HTL	4-2015 Gong	0.412	kg	0.412	kg		market for potassium hydroxide | GLO
165	Input	Input	Methanol (CH4O)	Methanol	Spiro-OMeTAD	Spiro-OMeTAD	HTL	4-2015 Gong	2.47	kg	2.47	kg		market for methanol | RER
166	Input	Input	Hydrogen chloride (HCl)a	Hydrochloric acid	Spiro-OMeTAD	Spiro-OMeTAD	HTL	4-2015 Gong	5.04	kg	5.04	kg		market for hydrochloric acid, without water, in 30% solution state | RER
167	Input	Input	Hydrogen (H2)	Hydrogen	Spiro-OMeTAD	Spiro-OMeTAD	HTL	4-2015 Gong	0.0295	kg	0.0295	kg		hydrogen production, gaseous, petroleum refinery operation | Europe without Switzerland
168	Input	Input	Sodium methoxide (CH3ONa)	Sodium methoxide	Spiro-OMeTAD	Spiro-OMeTAD	HTL	4-2015 Gong	0.279	kg	0.279	kg		market for sodium methoxide | GLO
169	Input	Input	Chlorobenzene (C6H5Cl)	Monochlorobenzene	Spiro-OMeTAD	Spiro-OMeTAD	HTL	4-2015 Gong	0.966	kg	0.966	kg		market for monochlorobenzene | RER
170	Input	Input	Nitric acid (HNO3)b	Nitric acid	Spiro-OMeTAD	Spiro-OMeTAD	HTL	4-2015 Gong	1.08	kg	1.08	kg		market for nitric acid, without water, in 50% solution state | RER w/o RU
171	Input	Input	Sulfuric acid (H2SO4)	Sulfuric acid	Spiro-OMeTAD	Spiro-OMeTAD	HTL	4-2015 Gong	1.62	kg	1.62	kg		market for sulfuric acid | RER
172	Input	Input	Bromine (Br2)	Bromine	Spiro-OMeTAD	Spiro-OMeTAD	HTL	4-2015 Gong	0.604	kg	0.604	kg		market for bromine | GLO
173	Input	Input	Coal tar	Coal tar	Spiro-OMeTAD	Spiro-OMeTAD	HTL	4-2015 Gong	0.295	kg	0.295	kg		market for coal tar | GLO
174	Input	Input	Ethylene glycol (C2H6O)	Ethylene glycol	Spiro-OMeTAD	Spiro-OMeTAD	HTL	4-2015 Gong	1.06	kg	1.06	kg		market for ethylene glycol | RER
175	Input	Input	Aniline (C6H5NH2)	Aniline	Spiro-OMeTAD	Spiro-OMeTAD	HTL	4-2015 Gong	0.944	kg	0.944	kg		market for aniline | RER
176	Input	Input	Sodium nitrite (NaNO2)	Sodium nitrite	Spiro-OMeTAD	Spiro-OMeTAD	HTL	4-2015 Gong	0.221	kg	0.221	kg		market for sodium nitrite | RER
177	Input	Input	Sulfur dioxide (SO2)	Sulfur dioxide	Spiro-OMeTAD	Spiro-OMeTAD	HTL	4-2015 Gong	0.407	kg	0.407	kg		market for sulfur dioxide, liquid | RER
178	Input	Input	Magnesium (Mg)	Magnesium	Spiro-OMeTAD	Spiro-OMeTAD	HTL	4-2015 Gong	0.0267	kg	0.0267	kg		market for magnesium | GLO
179	Process	Input	Cumulative heat consumption	Heat	Spiro-OMeTAD	Spiro-OMeTAD	HTL	4-2015 Gong	272	MJ	272	MJ		market for heat, from steam, in chemical industry | RER
180	Process	Input	Cumulative electricity consumption	Electricity, medium voltage	Spiro-OMeTAD	Spiro-OMeTAD	HTL	4-2015 Gong	24.3	kWh	24.3	kWh		market group for electricity, medium voltage | Europe without Switzerland
181	Output	mOutput	Spiro-OMeTAD (C81H88N4O8)	Spiro-OMeTAD	Spiro-OMeTAD	Spiro-OMeTAD	HTL	4-2015 Gong	1	kg	1	kg
182	Output	Output	Hydrogen bromide (HBr)	Hydrogen bromide, emission to water	Spiro-OMeTAD	Spiro-OMeTAD	HTL	4-2015 Gong	0.567	kg	0.567	kg		Bromide | Emission to water | unspecified
183	Output	Output	2-Chloronitrobenzene (C6H4ClNO2)	2-Chloronitrobenzene, emission to air	Spiro-OMeTAD	Spiro-OMeTAD	HTL	4-2015 Gong	0.428	kg	0.428	kg		2-Chloronitrobenzene | 4-2015 Gong
184	Output	Output	Waste	Waste, unspecified	Spiro-OMeTAD	Spiro-OMeTAD	HTL	4-2015 Gong	81.9	kg	81.9	kg		market for process-specific burdens, municipal waste incineration | Europe without Switzerland
185	Input	Input	Silver solid	Silver	Silver paste	Silver	Back electrode	4-2015 Gong	0.7	kg	0.7	kg		market for silver | GLO
186	Input	Input	Nitric acid (HNO3)	Nitric acid	Silver paste	Silver	Back electrode	4-2015 Gong	2.02	kg	2.02	kg		market for nitric acid, without water, in 50% solution state | RER w/o RU
187	Input	Input	Reducing agent (C7H14)	Heptane	Silver paste	Silver	Back electrode	4-2015 Gong	0.882	kg	0.882	kg		market for heptane | GLO
188	Input	Input	Butyl acetate (C6H12O2)	Butyl acetate	Silver paste	Silver	Back electrode	4-2015 Gong	0.3	kg	0.3	kg		market for n-butyl acetate | RER
189	Output	Emission	Nitrogen dioxide (NO2)	Nitrogen dioxide emission to water	Silver paste	Silver	Back electrode	4-2015 Gong	0.299	kg	0.299	kg		Nitrogen dioxide | Emission to water | surface water
190	Output	mOutput	Silver paste	Silver	Silver paste	Silver	Back electrode	4-2015 Gong	1	kg	1	kg
191
193	Output	mOutput	Nickel oxide, NiO {GLO}	NiOx	Nickel Oxide	NiOx	HTL	13-2017 Itten	1	kg	1	kg
194	Input	Input	Oxygen in air	Oxygen, in air	Nickel Oxide	NiOx	HTL	13-2017 Itten	0.225	kg	0.225	kg		Oxygen | Resource | in air
195	Input	Input	Water, cooling, unspecified natural origin, GLO	Cooling Water	Nickel Oxide	NiOx	HTL	13-2017 Itten	0.024	m3	0.024	m3		Water, cooling, unspecified natural origin | Resource | in water
196	infrastructure	Input	Chemical factory, organics {GLO}| market for | Alloc Rec, U	Chemical factory, organics	Nickel Oxide	NiOx	HTL	13-2017 Itten	8e-10	p	8e-10	unit		market for chemical factory, organics | GLO
197	Input	Input	Nickel, 99.5% {GLO}| market for | Alloc Rec, U	Nickel	Nickel Oxide	NiOx	HTL	13-2017 Itten	82.8	kg	82.8	kg		market for nickel concentrate, 16% Ni | GLO
198	Input	Input	Isopropanol {GLO}| market for | Alloc Rec, U	Isopropanol	Nickel Oxide	NiOx	HTL	13-2017 Itten	0.00207	kg	0.00207	kg		market for isopropanol | RER
199	Process	Input	Heat, in chemical industry {RER}| market for | Alloc Rec, U	Heat	Nickel Oxide	NiOx	HTL	13-2017 Itten	0.528	MJ	0.528	MJ		market for heat, from steam, in chemical industry | RER
200	Process	Input	Heat, in chemical industry {RoW}| market for | Alloc Rec, U	Heat	Nickel Oxide	NiOx	HTL	13-2017 Itten	2.67	MJ	2.67	MJ		market for heat, from steam, in chemical industry | RER
201	Input	Input	Water/m3	Tap water	Nickel Oxide	NiOx	HTL	13-2017 Itten	0.0093	m3	0.0093	kg		market group for tap water | RER
202	Input	Input	Water, GLO	Tap water	Nickel Oxide	NiOx	HTL	13-2017 Itten	0.0147	m3	0.0147	kg		market group for tap water | RER
203
204	Input	Input	FAAc (C3H8N2O2) [Production]	Formamidine acetate	FAI (HC(NH2)2I)	FAI	Perovskite	14-2017 Zhang	0.657	kg	0.657	kg		Formamidinium acetate | 14-2017 Zhang
205	Input	Input	GLO: solvent, organic [allocable product]	Solvent organic	FAI (HC(NH2)2I)	FAI	Perovskite	14-2017 Zhang	0.63	kg	0.63	kg		market for solvent, organic | GLO
206	Input	Input	hydriodic acid (HI) [Valuable substances]	Hydriodic Acid	FAI (HC(NH2)2I)	FAI	Perovskite	14-2017 Zhang	1.62	kg	1.62	kg		Hydriodic Acid | 1-2015 Zhang
207	Input	Input	Nitrogen gaseous [Inorganic intermediate products]	Nitrogen, liquid	FAI (HC(NH2)2I)	FAI	Perovskite	14-2017 Zhang	0.288	kg	0.233198	kg		market for nitrogen, liquid | RER
208	Input	Input	recycled solvent [Valuable substances]	Solvent organic	FAI (HC(NH2)2I)	FAI	Perovskite	14-2017 Zhang	3.87	kg	3.87	kg		market for solvent, organic | GLO
209	Input	Input	Steam (mp) [steam]	Steam	FAI (HC(NH2)2I)	FAI	Perovskite	14-2017 Zhang	4.45	kg	4.45	kg		market for steam, in chemical industry | RER
210	Process	Output	US: electricity mix [production mix]	Electricity, medium voltage	FAI (HC(NH2)2I)	FAI	Perovskite	14-2017 Zhang	2.85	MJ	0.791667	kWh		market group for electricity, medium voltage | Europe without Switzerland
211	Output	Output	Cooling water [Waste for recovery]	Cooling Water	FAI (HC(NH2)2I)	FAI	Perovskite	14-2017 Zhang	400	kg	0.4	m3		Water, cooling, unspecified natural origin | Resource | in water
212	Output	mOutput	FAI (HC(NH2)2I) [Materials]	FAI	FAI (HC(NH2)2I)	FAI	Perovskite	14-2017 Zhang	1	kg	1	kg
213	Output	Output	Waste for disposal (unspecified) [Waste for disposal]	Municipal solid waste	FAI (HC(NH2)2I)	FAI	Perovskite	14-2017 Zhang	1.9	kg	1.9	kg		market for process-specific burdens, municipal waste incineration | Europe without Switzerland
214	Output	Output	Hydrogen iodide [Inorganic emissions to air]	Hydrogen iodide, emission to air	FAI (HC(NH2)2I)	FAI	Perovskite	14-2017 Zhang	0.00162	kg	0.00162	kg		Potassium iodide | Emission to air | unspecified
215	Process	Output	Waste heat	Waste heat, emission to air	FAI (HC(NH2)2I)	FAI	Perovskite	14-2017 Zhang	15.3	MJ	15.3	MJ		Heat, waste | Emission to air | unspecified
216	Input	Input	Cs2CO3 [Materials]	Lithium carbonate	CsBr	CsBr	Perovskite	14-2017 Zhang	0.832	kg	0.832	kg		market for lithium carbonate | GLO
217	Input	Input	Hydrobromic acid (HBr) [Materials]	Hydrogen bromide	CsBr	CsBr	Perovskite	14-2017 Zhang	0.413	kg	0.413	kg		Hydrogen bromide | 14-2017 Zhang
218	Input	Input	Nitrogen gaseous [Inorganic intermediate products]	Nitrogen, liquid	CsBr	CsBr	Perovskite	14-2017 Zhang	0.288	kg	0.233198	kg		market for nitrogen, liquid | RER
219	Input	Input	Steam (mp) [steam]	Steam	CsBr	CsBr	Perovskite	14-2017 Zhang	4.45	kg	4.45	kg		market for steam, in chemical industry | RER
220	Process	Input	US: electricity, production mix US [production mix]	Electricity, medium voltage	CsBr	CsBr	Perovskite	14-2017 Zhang	2.85	MJ	0.791667	kWh		market group for electricity, medium voltage | Europe without Switzerland
221	Input	Input	Water (desalinated; deionized) [Operating materials]	Deionised water	CsBr	CsBr	Perovskite	14-2017 Zhang	4.5	kg	4.5	kg		market for water, deionised | Europe without Switzerland
222	Input	Input	Cooling water [Waste for recovery]	Cooling Water	CsBr	CsBr	Perovskite	14-2017 Zhang	400	kg	0.4	m3		Water, cooling, unspecified natural origin | Resource | in water
223	Output	mOutput	CsBr [Materials]	CsBr	CsBr	CsBr	Perovskite	14-2017 Zhang	1	kg	1	kg
224	Output	Output	Water (waste water, untreated) [Production residues in life cycle]	Wastewater	CsBr	CsBr	Perovskite	14-2017 Zhang	4.75	kg	0.00475	m3		treatment of wastewater, average, wastewater treatment | Europe without Switzerland
225	Process	Output	Waste heat [Other emissions to air]	Waste heat, emission to air	CsBr	CsBr	Perovskite	14-2017 Zhang	15.3	MJ	15.3	MJ		Heat, waste | Emission to air | unspecified
226	Input	Input	Lead nitrate [Materials]	Lead nitrate	PbBr2	PbBr2	Perovskite	14-2017 Zhang	0.71	kg	0.71	kg		Lead nitrate | 1-2015 Zhang
227	Input	Input	Nitrogen gaseous [Inorganic intermediate products]	Nitrogen, liquid	PbBr2	PbBr2	Perovskite	14-2017 Zhang	0.288	kg	0.233198	kg		market for nitrogen, liquid | RER
228	Input	Input	Potassium bromide [Materials]	Potassium bromide	PbBr2	PbBr2	Perovskite	14-2017 Zhang	0.98	kg	0.98	kg		Potassium bromide | 14-2017 Zhang
229	Input	Input	Steam (mp) [steam]	Steam	PbBr2	PbBr2	Perovskite	14-2017 Zhang	4.45	kg	4.45	kg		market for steam, in chemical industry | RER
230	Process	Input	US: electricity mix [production mix]	Electricity, medium voltage	PbBr2	PbBr2	Perovskite	14-2017 Zhang	2.85	MJ	0.791667	kWh		market group for electricity, medium voltage | Europe without Switzerland
231	Input	Input	Water (deionised) [Operating materials]	Deionised water	PbBr2	PbBr2	Perovskite	14-2017 Zhang	4.5	kg	4.5	kg		market for water, deionised | Europe without Switzerland
232	Input	Input	Cooling water [Waste for recovery]	Cooling Water	PbBr2	PbBr2	Perovskite	14-2017 Zhang	400	kg	0.4	m3		Water, cooling, unspecified natural origin | Resource | in water
233	Output	mOutput	Lead bromide (PbBr2) [Materials]	PbBr2	PbBr2	PbBr2	Perovskite	14-2017 Zhang	1	kg	1	kg
234	Output	Output	Water (waste water, untreated) [Production residues in life cycle]	Wastewater	PbBr2	PbBr2	Perovskite	14-2017 Zhang	5.19	kg	0.00519	m3		treatment of wastewater, average, wastewater treatment | Europe without Switzerland
235	Process	Output	Waste heat [Other emissions to air]	Waste heat, emission to air	PbBr2	PbBr2	Perovskite	14-2017 Zhang	15.3	MJ	15.3	MJ		Heat, waste | Emission to air | unspecified
236	Input	Input	GLO: sodium chloride, powder [allocable product]	Sodium chloride, powder	PbCl2	PbCl2	Perovskite	14-2017 Zhang	0.457	kg	0.457	kg		market for sodium chloride, powder | GLO
237	Input	Input	Lead nitrate [Materials]	Lead nitrate	PbCl2	PbCl2	Perovskite	14-2017 Zhang	1.29	kg	1.29	kg		Lead nitrate | 2-2015 Espinosa
238	Input	Input	Nitrogen gaseous [Inorganic intermediate products]	Nitrogen, liquid	PbCl2	PbCl2	Perovskite	14-2017 Zhang	0.288	kg	0.233198	kg		market for nitrogen, liquid | RER
239	Input	Input	Steam (mp) [steam]	Steam	PbCl2	PbCl2	Perovskite	14-2017 Zhang	4.45	kg	4.45	kg		market for steam, in chemical industry | RER
240	Process	Input	US: electricity, production mix US [production mix]	Electricity, medium voltage	PbCl2	PbCl2	Perovskite	14-2017 Zhang	2.85	MJ	0.791667	kWh		market group for electricity, medium voltage | Europe without Switzerland
241	Input	Input	Water (desalinated; deionized) [Operating materials]	Deionised water	PbCl2	PbCl2	Perovskite	14-2017 Zhang	4.5	kg	4.5	kg		market for water, deionised | Europe without Switzerland
242	Input	Input	Cooling water [Waste for recovery]	Cooling Water	PbCl2	PbCl2	Perovskite	14-2017 Zhang	400	kg	0.4	m3		Water, cooling, unspecified natural origin | Resource | in water
243	Output	mOutput	Lead chloride (PbCl2) [Materials]	PbCl2	PbCl2	PbCl2	Perovskite	14-2017 Zhang	1	kg	1	kg
244	Output	Output	Water (waste water, untreated) [Production residues in life cycle]	Wastewater	PbCl2	PbCl2	Perovskite	14-2017 Zhang	5.25	kg	0.00525	m3		treatment of wastewater, average, wastewater treatment | Europe without Switzerland
245	Process	Output	Waste heat [Other emissions to air]	Waste heat, emission to air	PbCl2	PbCl2	Perovskite	14-2017 Zhang	15.3	MJ	15.3	MJ		Heat, waste | Emission to air | unspecified
246	Input	Input	Bromine [Inorganic intermediate products]	Bromine	SnBr2	SnBr2	Perovskite	14-2017 Zhang	0.623	kg	0.623	kg		market for bromine | GLO
247	Input	Input	Nitrogen gaseous [Inorganic intermediate products]	Nitrogen, liquid	SnBr2	SnBr2	Perovskite	14-2017 Zhang	0.288	kg	0.233198	kg		market for nitrogen, liquid | RER
248	Input	Input	SnCl2 (tin chloride) [Materials]	Tin chloride	SnBr2	SnBr2	Perovskite	14-2017 Zhang	0.736	kg	0.736	kg		Tin chloride | 14-2017 Zhang
249	Input	Input	Steam (mp) [steam]	Steam	SnBr2	SnBr2	Perovskite	14-2017 Zhang	4.45	kg	4.45	kg		market for steam, in chemical industry | RER
250	Process	Input	US: electricity mix [production mix]	Electricity, medium voltage	SnBr2	SnBr2	Perovskite	14-2017 Zhang	2.85	MJ	0.791667	kWh		market group for electricity, medium voltage | Europe without Switzerland
251	Input	Input	Water (desalinated; deionized) [Operating materials]	Deionised water	SnBr2	SnBr2	Perovskite	14-2017 Zhang	4.5	kg	4.5	kg		market for water, deionised | Europe without Switzerland
252	Input	Input	Cooling water [Waste for recovery]	Cooling Water	SnBr2	SnBr2	Perovskite	14-2017 Zhang	400	kg	0.4	m3		Water, cooling, unspecified natural origin | Resource | in water
253	Output	mOutput	SnBr2 (tin bromide) [Production]	SnBr2	SnBr2	SnBr2	Perovskite	14-2017 Zhang	1	kg	1	kg
254	Output	Output	Water (waste water, untreated) [Production residues in life cycle]	Wastewater	SnBr2	SnBr2	Perovskite	14-2017 Zhang	4.86	kg	0.00486	m3		treatment of wastewater, average, wastewater treatment | Europe without Switzerland
255	Output	Output	Bromide [Inorganic emissions to air]	Bromide, emission to air	SnBr2	SnBr2	Perovskite	14-2017 Zhang	0.000623	kg	0.000623	kg		Bromine | Emission to air | unspecified
256	Process	Output	Waste heat [Other emissions to air]	Waste heat, emission to air	SnBr2	SnBr2	Perovskite	14-2017 Zhang	15.3	MJ	15.3	MJ		Heat, waste | Emission to air | unspecified
257	Input	Input	Iodine [Non renewable elements]	Iodine	SnI2	SnI2	Perovskite	14-2017 Zhang	0.74	kg	0.74	kg		market for iodine | GLO
258	Input	Input	Nitrogen gaseous [Inorganic intermediate products]	Nitrogen, liquid	SnI2	SnI2	Perovskite	14-2017 Zhang	0.288	kg	0.233198	kg		market for nitrogen, liquid | RER
259	Input	Input	SnCl2 (tin chloride) [Materials]	Tin chloride	SnI2	SnI2	Perovskite	14-2017 Zhang	0.551	kg	0.551	kg		Tin chloride | 14-2017 Zhang
260	Input	Input	Steam (mp) [steam]	Steam	SnI2	SnI2	Perovskite	14-2017 Zhang	4.45	kg	4.45	kg		market for steam, in chemical industry | RER
261	Process	Input	US: electricity mix [production mix]	Electricity, medium voltage	SnI2	SnI2	Perovskite	14-2017 Zhang	2.85	MJ	0.791667	kWh		market group for electricity, medium voltage | Europe without Switzerland
262	Input	Input	Water (desalinated; deionized) [Operating materials]	Deionised water	SnI2	SnI2	Perovskite	14-2017 Zhang	4.5	kg	4.5	kg		market for water, deionised | Europe without Switzerland
263	Input	Input	Cooling water [Waste for recovery]	Cooling Water	SnI2	SnI2	Perovskite	14-2017 Zhang	400	kg	0.4	m3		Water, cooling, unspecified natural origin | Resource | in water
264	Output	mOutput	SnI2 (tin iodide) [Production]	SnI2	SnI2	SnI2	Perovskite	14-2017 Zhang	1	kg	1	kg
265	Output	Output	Water (waste water, untreated) [Production residues in life cycle]	Wastewater	SnI2	SnI2	Perovskite	14-2017 Zhang	4.79	kg	0.00479	m3		treatment of wastewater, average, wastewater treatment | Europe without Switzerland
266	Process	Output	Waste heat [Other emissions to air]	Waste heat, emission to air	SnI2	SnI2	Perovskite	14-2017 Zhang	15.3	MJ	15.3	MJ		Heat, waste | Emission to air | unspecified
267	Input	Input	Cellulose fibre, inclusive blowing in	Cellulose fibre	Ethyl cellulose	Ethyl cellulose	(Auxiliary) ETL	23-2018 Alberola-Borràs	356.735	g	0.356735	kg		market for cellulose fibre | RoW
268	Input	Input	Ethanol from ethylene	Ethanol from ethylene	Ethyl cellulose	Ethyl cellulose	(Auxiliary) ETL	23-2018 Alberola-Borràs	101.359	g	0.101359	kg		market for ethanol, without water, in 99.7% solution state, from ethylene | RER
269	Input	Input	Hydrochloric acid, from the reaction of hydrogen with chlorine	Hydrochloric acid	Ethyl cellulose	Ethyl cellulose	(Auxiliary) ETL	23-2018 Alberola-Borràs	80.202	g	0.080202	kg		market for hydrochloric acid, without water, in 30% solution state | RER
270	infrastructure	Input	Chemical plant, organics	Chemical factory, organics	Ethyl cellulose	Ethyl cellulose	(Auxiliary) ETL	23-2018 Alberola-Borràs	4e-10	p	4e-10	unit		market for chemical factory, organics | GLO
271	Process	Energy	Electricity, low voltage	Electricity, low voltage	Ethyl cellulose	Ethyl cellulose	(Auxiliary) ETL	23-2018 Alberola-Borràs	1.35e-06	kWh	1.35e-06	kWh		market group for electricity, low voltage | Europe without Switzerland
272	Output	Emission	Hydrogen chloride	Sodium chloride, emission to air	Ethyl cellulose	Ethyl cellulose	(Auxiliary) ETL	23-2018 Alberola-Borràs	80.202	g	0.080202	kg		Sodium chloride | Emission to water | unspecified
273	Output	Emission	Water	Water emission to air	Ethyl cellulose	Ethyl cellulose	(Auxiliary) ETL	23-2018 Alberola-Borràs	39.603	g	3.9603e-05	m3		Water | Emission to air | unspecified
274	Output	mOutput	Ethyl cellulose	Ethyl cellulose	Ethyl cellulose	Ethyl cellulose	(Auxiliary) ETL	23-2018 Alberola-Borràs	1	kg	1	kg
275	Input	Input	Water, deionised	Deionised water	α-terpineol	Terpineol	(Auxiliary) ETL	23-2018 Alberola-Borràs	116.369	g	0.116369	kg		market for water, deionised | Europe without Switzerland
276	Input	Input	Dichloromethane	Dichloromethane	α-terpineol	Terpineol	(Auxiliary) ETL	23-2018 Alberola-Borràs	550.611	g	0.550611	kg		market for dichloromethane | RER
277	Input	Input	Hydrogen, liquid	Hydrogen	α-terpineol	Terpineol	(Auxiliary) ETL	23-2018 Alberola-Borràs	25.935	g	0.025935	kg		hydrogen production, gaseous, petroleum refinery operation | Europe without Switzerland
278	Input	Input	Acetone, liquid	Acetone	α-terpineol	Terpineol	(Auxiliary) ETL	23-2018 Alberola-Borràs	753.053	g	0.753053	kg		market for acetone, liquid | RER
279	Input	Input	Acetylene	Acetylene	α-terpineol	Terpineol	(Auxiliary) ETL	23-2018 Alberola-Borràs	337.602	g	0.337602	kg		market for acetylene | RER
280	infrastructure	Input	Chemical plant, organics	Chemical factory, organics	α-terpineol	Terpineol	(Auxiliary) ETL	23-2018 Alberola-Borràs	4e-10	p	4e-10	unit		market for chemical factory, organics | GLO
281	Process	Energy	Electricity, low voltage	Electricity, low voltage	α-terpineol	Terpineol	(Auxiliary) ETL	23-2018 Alberola-Borràs	0.42	kWh	0.42	kWh		market group for electricity, low voltage | Europe without Switzerland
282	Output	Emission	Hydrogen chloride	Sodium chloride, emission to air	α-terpineol	Terpineol	(Auxiliary) ETL	23-2018 Alberola-Borràs	236.366	g	0.236366	kg		Sodium chloride | Emission to water | unspecified
283	Output	Emission	Water	Water emission to air	α-terpineol	Terpineol	(Auxiliary) ETL	23-2018 Alberola-Borràs	116.692	g	0.000116692	m3		Water | Emission to air | unspecified
284	Output	Emission	Organic chlorine compounds (unspecified)	Chlorine, emission to air	α-terpineol	Terpineol	(Auxiliary) ETL	23-2018 Alberola-Borràs	431.03	g	0.43103	kg		Chlorine | Emission to air | unspecified
285	Output	mOutput	α-terpineol	Terpineol	α-terpineol	Terpineol	(Auxiliary) ETL	23-2018 Alberola-Borràs	1	kg	1	kg
286	Input	Input	Acetic acid from acetaldehyde	Acetic acid	2-(2-butoxyethoxy) ethyl acetate	2-(2-butoxyethoxy) ethyl acetate	(Auxiliary) ETL	23-2018 Alberola-Borràs	293.992	g	0.293992	kg		market for acetic acid | GLO
287	Input	Input	Diethylene glycol	Diethylene glycol	2-(2-butoxyethoxy) ethyl acetate	2-(2-butoxyethoxy) ethyl acetate	(Auxiliary) ETL	23-2018 Alberola-Borràs	519.528	g	0.519528	kg		market for diethylene glycol | RER
288	Input	Input	1-butanol, propylene hydroformylation	n-butanol	2-(2-butoxyethoxy) ethyl acetate	2-(2-butoxyethoxy) ethyl acetate	(Auxiliary) ETL	23-2018 Alberola-Borràs	362.874	g	0.362874	kg		market for n-butanol | GLO
289	infrastructure	Input	Chemical plant, organics	Chemical factory, organics	2-(2-butoxyethoxy) ethyl acetate	2-(2-butoxyethoxy) ethyl acetate	(Auxiliary) ETL	23-2018 Alberola-Borràs	4e-10	p	4e-10	unit		market for chemical factory, organics | GLO
290	Process	Energy	Electricity, low voltage	Electricity, low voltage	2-(2-butoxyethoxy) ethyl acetate	2-(2-butoxyethoxy) ethyl acetate	(Auxiliary) ETL	23-2018 Alberola-Borràs	1.35e-06	kWh	1.35e-06	kWh		market group for electricity, low voltage | Europe without Switzerland
291	Output	Emission	Oxygen	Oxygen emission to air	2-(2-butoxyethoxy) ethyl acetate	2-(2-butoxyethoxy) ethyl acetate	(Auxiliary) ETL	23-2018 Alberola-Borràs	78.329	g	0.078329	kg		Oxygen | Emission to air | unspecified
292	Output	Emission	Hydrogen	Hydrogen emission to air	2-(2-butoxyethoxy) ethyl acetate	2-(2-butoxyethoxy) ethyl acetate	(Auxiliary) ETL	23-2018 Alberola-Borràs	9.791	g	0.009791	kg		Hydrogen | Emission to air | unspecified
293	Output	Emission	Water	Water emission to air	2-(2-butoxyethoxy) ethyl acetate	2-(2-butoxyethoxy) ethyl acetate	(Auxiliary) ETL	23-2018 Alberola-Borràs	88.12	g	8.812e-05	m3		Water | Emission to air | unspecified
294	Output	mOutput	2-(2-butoxyethoxy) ethyl acetate	2-(2-butoxyethoxy) ethyl acetate	2-(2-butoxyethoxy) ethyl acetate	2-(2-butoxyethoxy) ethyl acetate	(Auxiliary) ETL	23-2018 Alberola-Borràs	1	kg	1	kg
295	Input	Input	Acetone, liquid, at plant	Acetone	Titanium di -isopropoxide bis(acetylacetonate)	BL-TIO2	Additional Layer	23-2018 Alberola-Borràs	637.786	g	0.637786	kg		market for acetone, liquid | RER
296	Input	Input	Titanium tetrachloride	Titanium tetrachloride	Titanium di -isopropoxide bis(acetylacetonate)	BL-TIO2	Additional Layer	23-2018 Alberola-Borràs	520.724	g	0.520724	kg		market for titanium tetrachloride | GLO
297	Input	Input	Isopropanol	Isopropanol	Titanium di -isopropoxide bis(acetylacetonate)	BL-TIO2	Additional Layer	23-2018 Alberola-Borràs	659.968	g	0.659968	kg		market for isopropanol | RER
298	infrastructure	Input	Chemical plant, organics	Chemical factory, organics	Titanium di -isopropoxide bis(acetylacetonate)	BL-TIO2	Additional Layer	23-2018 Alberola-Borràs	4e-10	p	4e-10	unit		market for chemical factory, organics | GLO
299	Process	Energy	Electricity, low voltage	Electricity, low voltage	Titanium di -isopropoxide bis(acetylacetonate)	BL-TIO2	Additional Layer	23-2018 Alberola-Borràs	1.35e-06	kWh	1.35e-06	kWh		market group for electricity, low voltage | Europe without Switzerland
300	Output	Emission	2-Propanol	Isopropanol emission to air	Titanium di -isopropoxide bis(acetylacetonate)	BL-TIO2	Additional Layer	23-2018 Alberola-Borràs	329.984	g	0.329984	kg		Isopropanol | Emission to air | unspecified
301	Output	Emission	Methane	Methane, emission to air	Titanium di -isopropoxide bis(acetylacetonate)	BL-TIO2	Additional Layer	23-2018 Alberola-Borràs	87.849	g	0.087849	kg		Methane, fossil | Emission to air | unspecified
302	Output	Emission	Hydrogen chloride	Sodium chloride, emission to air	Titanium di -isopropoxide bis(acetylacetonate)	BL-TIO2	Additional Layer	23-2018 Alberola-Borràs	400.373	g	0.400373	kg		Sodium chloride | Emission to water | unspecified
303	Output	mOutput	Titanium di -isopropoxide bis(acetylacetonate)	BL-TIO2	Titanium di -isopropoxide bis(acetylacetonate)	BL-TIO2	Additional Layer	23-2018 Alberola-Borràs	1	kg	1	kg
304	Input	Input	Formic acid	Formic acid	5-ammonium valeric acid iodide (AVAI)	5-AVAI	Perovskite	23-2018 Alberola-Borràs	187.828	g	0.187828	kg		market for formic acid | RER
305	Input	Input	Butane-1,4-diol	1,4-butanediol	5-ammonium valeric acid iodide (AVAI)	5-AVAI	Perovskite	23-2018 Alberola-Borràs	367.49	g	0.36749	kg		market for 1,4-butanediol | GLO
306	Input	Input	Ammonia, liquid	Ammonia	5-ammonium valeric acid iodide (AVAI)	5-AVAI	Perovskite	23-2018 Alberola-Borràs	69.541	g	0.069541	kg		market for ammonia, anhydrous, liquid | RER
307	Input	Input	Hydrogen, liquid	Hydrogen	5-ammonium valeric acid iodide (AVAI)	5-AVAI	Perovskite	23-2018 Alberola-Borràs	4.083	g	0.004083	kg		hydrogen production, gaseous, petroleum refinery operation | Europe without Switzerland
308	Input	Input	Iodine	Iodine	5-ammonium valeric acid iodide (AVAI)	5-AVAI	Perovskite	23-2018 Alberola-Borràs	518.18	g	0.51818	kg		market for iodine | GLO
309	infrastructure	Input	Chemical plant, organics	Chemical factory, organics	5-ammonium valeric acid iodide (AVAI)	5-AVAI	Perovskite	23-2018 Alberola-Borràs	4e-10	p	4e-10	unit		market for chemical factory, organics | GLO
310	Process	Energy	Electricity, low voltage	Electricity, low voltage	5-ammonium valeric acid iodide (AVAI)	5-AVAI	Perovskite	23-2018 Alberola-Borràs	1.35e-06	kWh	1.35e-06	kWh		market group for electricity, low voltage | Europe without Switzerland
311	Output	Emission	Water	Water emission to air	5-ammonium valeric acid iodide (AVAI)	5-AVAI	Perovskite	23-2018 Alberola-Borràs	146.996	g	0.000146996	m3		Water | Emission to air | unspecified
312	Output	mOutput	5-ammonium valeric acid iodide	5-AVAI	5-ammonium valeric acid iodide (AVAI)	5-AVAI	Perovskite	23-2018 Alberola-Borràs	1	kg	1	kg
313	Input	Input	Cellulose fibre	Cellulose fibre	nitrocellulose	nitrocellulose	(Auxiliary) Back electrode	23-2018 Alberola-Borràs	162.237	g	0.162237	kg		market for cellulose fibre | RoW
314	Input	Input	Nitric acid	Nitric acid	nitrocellulose	nitrocellulose	(Auxiliary) Back electrode	23-2018 Alberola-Borràs	378.302	g	0.378302	kg		market for nitric acid, without water, in 50% solution state | RER w/o RU
315	infrastructure	Input	Chemical plant, organics	Chemical Plant, organic	nitrocellulose	nitrocellulose	(Auxiliary) Back electrode	23-2018 Alberola-Borràs	4e-10	g	4e-13	kg		market for chemical factory | GLO
316	Process	Energy	Electricity, low voltage	Electricity, low voltage	nitrocellulose	nitrocellulose	(Auxiliary) Back electrode	23-2018 Alberola-Borràs	1.35e-06	g	1.35e-06	kWh		market group for electricity, low voltage | Europe without Switzerland
317	Output	Emission	Water	Water emission to air	nitrocellulose	nitrocellulose	(Auxiliary) Back electrode	23-2018 Alberola-Borràs	243.183	g	0.000243183	m3		Water | Emission to air | unspecified
318	Output	mOutput	nitrocellulose	nitrocellulose	nitrocellulose	nitrocellulose	(Auxiliary) Back electrode	23-2018 Alberola-Borràs	1	kg	1	kg
319
320	Input	Input	Sulphuric acid	Sulfuric acid	caesium iodide	CsI	Perovskite	31-2018 Alberola-Borràs	754.989	g	0.754989	kg		market for sulfuric acid | RER
321	Input	Input	Lime	Lime	caesium iodide	CsI	Perovskite	31-2018 Alberola-Borràs	431.677	g	0.431677	kg		market for limestone, milled, packed | Europe without Switzerland
322	Input	Input	Iodine	Iodine	caesium iodide	CsI	Perovskite	31-2018 Alberola-Borràs	488.434	g	0.488434	kg		market for iodine | GLO
323	Input	Input	Hydrogen	hydrogen	caesium iodide	CsI	Perovskite	31-2018 Alberola-Borràs	3.849	g	0.003849	kg		hydrogen production, gaseous, petroleum refinery operation | Europe without Switzerland
324	Input	Input	Water, deionised	Deionised water	caesium iodide	CsI	Perovskite	31-2018 Alberola-Borràs	10271.3	g	10.2713	kg		market for water, deionised | Europe without Switzerland
325	Input	Input	Pollucite Ore	Pollucite Ore	caesium iodide	CsI	Perovskite	31-2018 Alberola-Borràs	1694.72	g	1.69472	kg		market for spodumene | GLO
326	Process	Process	Heat, natural gas, <100kW		caesium iodide	CsI	Perovskite	31-2018 Alberola-Borràs	3.58	kWh	0.012888	MJ		market for heat, district or industrial, natural gas | Europe without Switzerland
327	Process	Process	Electricity, low voltage		caesium iodide	CsI	Perovskite	31-2018 Alberola-Borràs	0.027	kWh	2.7e-05	kWh		market group for electricity, low voltage | Europe without Switzerland
328	Input	Input	Crushing, rock		caesium iodide	CsI	Perovskite	31-2018 Alberola-Borràs	1694.72	g	1.69472	kg		market for rock crushing | GLO
329	Infrustracture	Infrustracture	Chemical plant, organics		caesium iodide	CsI	Perovskite	31-2018 Alberola-Borràs	4e-10	p	4e-13	unit		market for chemical factory, organics | GLO
330	Output	Output	Water, emission to air		caesium iodide	CsI	Perovskite	31-2018 Alberola-Borràs	9924.88	g	9.92488	m3		Water | Emission to air | unspecified
331	Output	Output	Aluminium oxide, emission to water		caesium iodide	CsI	Perovskite	31-2018 Alberola-Borràs	196.222	g	0.196222	kg		Aluminium hydroxide | Emission to water | unspecified
332	Output	Output	Silicon dioxide, emission to water		caesium iodide	CsI	Perovskite	31-2018 Alberola-Borràs	925.045	g	0.925045	kg		Silicon dioxide | Emission to water | unspecified
333	Output	Output	Sodium hydroxide, emission to water		caesium iodide	CsI	Perovskite	31-2018 Alberola-Borràs	303.988	g	0.303988	kg		Sodium hydroxide | Emission to water | unspecified
334	Output	Output	Waste gypsum (waste treatment)		caesium iodide	CsI	Perovskite	31-2018 Alberola-Borràs	1325.34	g	1.32534	kg		market for process-specific burdens, inert material landfill | RoW
335	Output	mOutput	caesium iodide		caesium iodide	CsI	Perovskite	31-2018 Alberola-Borràs	1000	g	1	kg
336	Input	Input	Hydrogen cyanide		formamidinium iodide	FAI	Perovskite	31-2018 Alberola-Borràs	157.153	g	0.157153	kg		market for hydrogen cyanide | RER
337	Input	Input	Hydroxylamine		formamidinium iodide	FAI	Perovskite	31-2018 Alberola-Borràs	192.068	g	0.192068	kg		market for hydroxylamine | RER
338	Input	Input	Acetic anhydride		formamidinium iodide	FAI	Perovskite	31-2018 Alberola-Borràs	296.825	g	0.296825	kg		market for acetic anhydride | GLO
339	Input	Input	Hydrogen		formamidinium iodide	FAI	Perovskite	31-2018 Alberola-Borràs	5.815	g	0.005815	kg		hydrogen production, gaseous, petroleum refinery operation | Europe without Switzerland
340	Input	Input	Iodine		formamidinium iodide	FAI	Perovskite	31-2018 Alberola-Borràs	737.919	g	0.737919	kg		market for iodine | GLO
341	Input	Input	Water, deionised		formamidinium iodide	FAI	Perovskite	31-2018 Alberola-Borràs	423.965	g	0.423965	kg		market for water, deionised | Europe without Switzerland
342	Input	Input	Diethyl ether		formamidinium iodide	FAI	Perovskite	31-2018 Alberola-Borràs	101.588	g	0.101588	kg		market for diethyl ether, without water, in 99.95% solution state | RER
343	Input	Input	Methanol		formamidinium iodide	FAI	Perovskite	31-2018 Alberola-Borràs	838.438	g	0.838438	kg		market for methanol | RER
344	Infrustracture	Infrustracture	Chemical plant, organics		formamidinium iodide	FAI	Perovskite	31-2018 Alberola-Borràs	4e-10	p	4e-13	unit		market for chemical factory, organics | GLO
345	Process	Process	Electricity, low voltage		formamidinium iodide	FAI	Perovskite	31-2018 Alberola-Borràs	197.79	kWh	0.19779	kWh		market group for electricity, low voltage | Europe without Switzerland
346	Output	Output	Diethyl ether, emission to air		formamidinium iodide	FAI	Perovskite	31-2018 Alberola-Borràs	101.588	g	0.101588	kg		Diethyl ether | Emission to air | low population density, long-term
347	Output	Output	Methanol, emission to air		formamidinium iodide	FAI	Perovskite	31-2018 Alberola-Borràs	838.438	g	0.838438	kg		Methanol | Emission to air | unspecified
348	Output	Output	Water, emission to water		formamidinium iodide	FAI	Perovskite	31-2018 Alberola-Borràs	476.3	g	0.4763	m3		Water | Emission to water | unspecified
349	Output	Output	Acetic acid, emission to water		formamidinium iodide	FAI	Perovskite	31-2018 Alberola-Borràs	349.189	g	0.349189	kg		Acetic acid | Emission to water | unspecified
350	Output	mOutput	formamidinium iodide		formamidinium iodide	FAI	Perovskite	31-2018 Alberola-Borràs	1000	g	1	kg
351	Input	Input	Methylamine		methylammonium bromide	MABr	Perovskite	31-2018 Alberola-Borràs	277.023	g	0.277023	kg		market for methylamine | RER
352	Input	Input	Hydrogen		methylammonium bromide	MABr	Perovskite	31-2018 Alberola-Borràs	8.936	g	0.008936	kg		hydrogen production, gaseous, petroleum refinery operation | Europe without Switzerland
353	Input	Input	Bromine		methylammonium bromide	MABr	Perovskite	31-2018 Alberola-Borràs	714.041	g	0.714041	kg		market for bromine | GLO
354	Input	Input	Methanol		methylammonium bromide	MABr	Perovskite	31-2018 Alberola-Borràs	415.535	g	0.415535	kg		market for methanol | RER
355	Input	Input	Water, deionised		methylammonium bromide	MABr	Perovskite	31-2018 Alberola-Borràs	783.225	g	0.783225	kg		market for water, deionised | Europe without Switzerland
356	Input	Input	Ethanol		methylammonium bromide	MABr	Perovskite	31-2018 Alberola-Borràs	11.103	g	0.011103	kg		market for ethanol, without water, in 99.7% solution state, from ethylene | RER
357	Input	Input	Diethyl ether		methylammonium bromide	MABr	Perovskite	31-2018 Alberola-Borràs	10.033	g	0.010033	kg		market for diethyl ether, without water, in 99.95% solution state | RER
358	Infrustracture	Infrustracture	Chemical plant, organics		methylammonium bromide	MABr	Perovskite	31-2018 Alberola-Borràs	4e-10	p	4e-13	unit		market for chemical factory, organics | GLO
359	Process	Process	Electricity, low voltage		methylammonium bromide	MABr	Perovskite	31-2018 Alberola-Borràs	143.05	kWh	0.14305	kWh		market group for electricity, low voltage | Europe without Switzerland
360	Output	Output	Methanol, emission to air		methylammonium bromide	MABr	Perovskite	31-2018 Alberola-Borràs	415.535	g	0.415535	kg		Methanol | Emission to air | unspecified
361	Output	Output	Water, emission to air		methylammonium bromide	MABr	Perovskite	31-2018 Alberola-Borràs	783.225	g	0.783225	m3		Water | Emission to air | unspecified
362	Output	Output	Ethanol, emission to air		methylammonium bromide	MABr	Perovskite	31-2018 Alberola-Borràs	11.103	g	0.011103	kg		Ethanol | Emission to air | unspecified
363	Output	Output	Diethyl ether, emission to air		methylammonium bromide	MABr	Perovskite	31-2018 Alberola-Borràs	10.033	g	0.010033	kg		Diethyl ether | Emission to air | low population density, long-term
364	Output	mOutput	methylammonium bromide		methylammonium bromide	MABr	Perovskite	31-2018 Alberola-Borràs	1000	g	1	kg
365	Input	Input	Methylamine		methylammonium iodide	MAI	Perovskite	31-2018 Alberola-Borràs	195.086	g	0.195086	kg		market for methylamine | RER
366	Input	Input	Hydrogen		methylammonium iodide	MAI	Perovskite	31-2018 Alberola-Borràs	6.293	g	0.006293	kg		hydrogen production, gaseous, petroleum refinery operation | Europe without Switzerland
367	Input	Input	Iodine		methylammonium iodide	MAI	Perovskite	31-2018 Alberola-Borràs	798.621	g	0.798621	kg		market for iodine | GLO
368	Input	Input	Methanol		methylammonium iodide	MAI	Perovskite	31-2018 Alberola-Borràs	292.629	g	0.292629	kg		market for methanol | RER
369	Input	Input	Water, deionised		methylammonium iodide	MAI	Perovskite	31-2018 Alberola-Borràs	607.216	g	0.607216	kg		market for water, deionised | Europe without Switzerland
370	Input	Input	Ethanol		methylammonium iodide	MAI	Perovskite	31-2018 Alberola-Borràs	8.733	g	0.008733	kg		market for ethanol, without water, in 99.7% solution state, from ethylene | RER
371	Input	Input	Diethyl ether		methylammonium iodide	MAI	Perovskite	31-2018 Alberola-Borràs	7.892	g	0.007892	kg		market for diethyl ether, without water, in 99.95% solution state | RER
372	Infrustracture	Infrustracture	Chemical plant, organics		methylammonium iodide	MAI	Perovskite	31-2018 Alberola-Borràs	4e-10	p	4e-13	unit		market for chemical factory, organics | GLO
373	Process	Process	Electricity, low voltage		methylammonium iodide	MAI	Perovskite	31-2018 Alberola-Borràs	90.87	kWh	0.09087	kWh		market group for electricity, low voltage | Europe without Switzerland
374	Output	Output	Methanol		methylammonium iodide	MAI	Perovskite	31-2018 Alberola-Borràs	292.629	g	0.292629	kg		Methanol | Emission to air | unspecified
375	Output	Output	Water		methylammonium iodide	MAI	Perovskite	31-2018 Alberola-Borràs	607.216	g	0.607216	m3		Water | Emission to air | unspecified
376	Output	Output	Ethanol		methylammonium iodide	MAI	Perovskite	31-2018 Alberola-Borràs	8.733	g	0.008733	kg		Ethanol | Emission to air | unspecified
377	Output	Output	Diethyl ether		methylammonium iodide	MAI	Perovskite	31-2018 Alberola-Borràs	7.892	g	0.007892	kg		Diethyl ether | Emission to air | low population density, long-term
378	Output	mOutput	methylammonium iodide		methylammonium iodide	MAI	Perovskite	31-2018 Alberola-Borràs	1000	g	1	kg
379	Input	Input	Lead, primary		lead iodide	PbI2	Perovskite	31-2018 Alberola-Borràs	449.449	g	0.449449	kg		market for lead | GLO
380	Input	Input	Nitric acid, 50% in H2O		lead iodide	PbI2	Perovskite	31-2018 Alberola-Borràs	546.627	g	0.546627	kg		market for nitric acid, without water, in 50% solution state | RER w/o RU
381	Input	Input	Potassium hydroxide		lead iodide	PbI2	Perovskite	31-2018 Alberola-Borràs	243.372	g	0.243372	kg		market for potassium hydroxide | GLO
382	Input	Input	Iodine		lead iodide	PbI2	Perovskite	31-2018 Alberola-Borràs	550.551	g	0.550551	kg		market for iodine | GLO
383	Infrustracture	Infrustracture	Chemical plant, organics		lead iodide	PbI2	Perovskite	31-2018 Alberola-Borràs	4e-10	p	4e-13	unit		market for chemical factory, organics | GLO
384	Process	Process	Electricity, low voltage		lead iodide	PbI2	Perovskite	31-2018 Alberola-Borràs	114.4	kWh	0.1144	kWh		market group for electricity, low voltage | Europe without Switzerland
385	Output	Output	Hydrogen, emission to air		lead iodide	PbI2	Perovskite	31-2018 Alberola-Borràs	6.507	g	0.006507	kg		Hydrogen | Emission to air | unspecified
386	Output	Output	Water, emission to water		lead iodide	PbI2	Perovskite	31-2018 Alberola-Borràs	39.045	g	0.039045	m3		Water | Emission to water | unspecified
387	Output	Output	Nitric acid, emission to water		lead iodide	PbI2	Perovskite	31-2018 Alberola-Borràs	273.314	g	0.273314	kg		Nitric acid | Emission to soil | industrial
388	Output	Output	Potassium bicarbonate, emission to water		lead iodide	PbI2	Perovskite	31-2018 Alberola-Borràs	434.257	g	0.434257	kg		Potassium bicarbonate | Emission to water | unspecified
389	Output	mOutput	lead iodide		lead iodide	PbI2	Perovskite	31-2018 Alberola-Borràs	1000	g	1	kg
390	Input	Input	Lead, primary		lead bromide	PbBr2	Perovskite	31-2018 Alberola-Borràs	564.565	g	0.564565	kg		market for lead | GLO
391	Input	Input	Nitric acid, 50% in H2O		lead bromide	PbBr2	Perovskite	31-2018 Alberola-Borràs	686.634	g	0.686634	kg		market for nitric acid, without water, in 50% solution state | RER w/o RU
392	Input	Input	Potassium hydroxide		lead bromide	PbBr2	Perovskite	31-2018 Alberola-Borràs	305.706	g	0.305706	kg		market for potassium hydroxide | GLO
393	Input	Input	Bromine		lead bromide	PbBr2	Perovskite	31-2018 Alberola-Borràs	435.435	g	0.435435	kg		market for bromine | GLO
394	Infrustracture	Infrustracture	Chemical plant, organics		lead bromide	PbBr2	Perovskite	31-2018 Alberola-Borràs	4e-10	p	4e-13	unit		market for chemical factory, organics | GLO
395	Process	Process	Electricity, low voltage		lead bromide	PbBr2	Perovskite	31-2018 Alberola-Borràs	143.7	kWh	0.1437	kWh		market group for electricity, low voltage | Europe without Switzerland
396	Output	Output	Hydrogen		lead bromide	PbBr2	Perovskite	31-2018 Alberola-Borràs	8.174	g	0.008174	kg		Hydrogen | Emission to air | unspecified
397	Output	Output	Water		lead bromide	PbBr2	Perovskite	31-2018 Alberola-Borràs	49.045	g	0.049045	m3		Water | Emission to water | unspecified
398	Output	Output	Nitric acid		lead bromide	PbBr2	Perovskite	31-2018 Alberola-Borràs	545.483	g	0.545483	kg		Nitric acid | Emission to soil | industrial
399	Output	Output	Potassium bicarbonate		lead bromide	PbBr2	Perovskite	31-2018 Alberola-Borràs	343.317	g	0.343317	kg		Potassium bicarbonate | Emission to water | unspecified
400	Output	mOutput	lead bromide		lead bromide	PbBr2	Perovskite	31-2018 Alberola-Borràs	1000	g	1	kg
401
402	Input	Input	Ilmenite, 54% titanium dioxide {GLO}	Ilmenite	Titanium tetrachloride Production	BL-TIO2	Additional Layer	52-2020 Saraltin	0.00965	kg	0.797521	kg		ilmenite - magnetite mine operation | GLO
403	Input	Input	Market for chlorine {RER}	Chlorine	Titanium tetrachloride Production	BL-TIO2	Additional Layer	52-2020 Saraltin	0.0158	kg	1.30579	kg		market for chlorine, liquid | RER
404	Input	Input	Carbon black {GLO}| market for	Carbon black	Titanium tetrachloride Production	BL-TIO2	Additional Layer	52-2020 Saraltin	0.00229	kg	0.189256	kg		market for carbon black | GLO
405	Output	Output	Iron (III) chloride production, product in 40% solution state	Iron chloride, emission to water	Titanium tetrachloride Production	BL-TIO2	Additional Layer	52-2020 Saraltin	0.0103	kg	0.85124	kg		Chloride | Emission to water | unspecified
406	Output	Emission	Carbon monoxide	Carbon monoxide, emission to air	Titanium tetrachloride Production	BL-TIO2	Additional Layer	52-2020 Saraltin	0.00534	kg	0.441322	kg		Carbon monoxide, fossil | Emission to air | unspecified
407	Output	mOutput	Titanium tetrachloride	BL-TIO2	Titanium tetrachloride Production	BL-TIO2	Additional Layer	52-2020 Saraltin	0.0121	kg	1	kg
408	Input	Input	Titanium tetrachloride	Titanium tetrachloride	Titanium isopropoxide Production	BL-TIO2	Additional Layer	52-2020 Saraltin	0.0121	kg	1	kg		market for titanium tetrachloride | GLO
409	Input	Input	Isopropanol production	Isopropanol	Titanium isopropoxide Production	BL-TIO2	Additional Layer	52-2020 Saraltin	0.0153	kg	1.26446	kg		market for isopropanol | RER
410	Output	Output	Hydrochloric acid, without water, in 30% solution	Hydrochloric acid, emission to water	Titanium isopropoxide Production	BL-TIO2	Additional Layer	52-2020 Saraltin	0.00927	kg	0.766116	kg		Hydrochloric acid | Emission to water | unspecified
411	Output	mOutput	Titanium isopropoxide Production	BL-TIO2	Titanium isopropoxide Production	BL-TIO2	Additional Layer	52-2020 Saraltin	0.0181	kg	1.49587	kg
412	Input	Input	Water, deionized, from tap water, at user {GLO}| production |	Deionised water	Production TiO2	TiO2	ETL	52-2020 Saraltin	0.00229	kg	0.450787	kg		market for water, deionised | Europe without Switzerland
413	Input	Input	Titanium isopropoxide	Titanium isopropoxide	Production TiO2	TiO2	ETL	52-2020 Saraltin	0.0181	kg	3.56299	kg		Titanium isopropoxide | 52-2020 Saraltin
414	Output	Output	Isopropanol {GLO}| market for	Isopropanol, emission to water	Production TiO2	TiO2	ETL	52-2020 Saraltin	0.0153	kg	3.01181	kg		Isopropanol | Emission to water | unspecified
415	Process	Production	Spin Coating	Electricity, medium voltage	Production TiO2	TiO2	ETL	52-2020 Saraltin	0.9	MJ	49.2126	kWh		market group for electricity, medium voltage | Europe without Switzerland
416	Process	Production	Annealing (4500C, 30 min)	Electricity, medium voltage	Production TiO2	TiO2	ETL	52-2020 Saraltin	22.72	MJ	1242.34	kWh		market group for electricity, medium voltage | Europe without Switzerland
417	Output	Waste	TiO2	Titanium dioxide waste	Production TiO2	TiO2	ETL	52-2020 Saraltin	0.00483	kg	0.950787
418	Output	mOutput	Production TiO2	TiO2	Production TiO2	TiO2	ETL	52-2020 Saraltin	0.00508	kg	1	kg
419	Input	Input	Tin(II) chloride	Tin chloride	Tin Oxide Production	SnO₂	ETL	52-2020 Saraltin	0.0175	kg	1.25899	kg		Tin chloride | 52-2020 Saraltin
420	Input	Input	market for ethanol, without water, in 99,7% solution state, from ethylene	Ethanol from ethylene	Tin Oxide Production	SnO₂	ETL	52-2020 Saraltin	0.0425	kg	3.05755	kg		market for ethanol, without water, in 99.7% solution state, from ethylene | RER
421	Input	Input	market for oxygen, liquid	Oxygen	Tin Oxide Production	SnO₂	ETL	52-2020 Saraltin	0.00147	kg	0.105755	kg		market for oxygen, liquid | RER
422	Output	Emission	hydrochloric acid	Hydrochloric acid, emission to air	Tin Oxide Production	SnO₂	ETL	52-2020 Saraltin	0.00019	kg	0.0136691	kg		Hydrochloric acid | Emission to air | unspecified
423	Output	Emission	ethylene production, average	Ethylene emission to air	Tin Oxide Production	SnO₂	ETL	52-2020 Saraltin	0.00259	kg	0.186331	kg		Ethylene | Emission to air | unspecified
424	Process	Production	Spin Coating	Electricity, medium voltage	Tin Oxide Production	SnO₂	ETL	52-2020 Saraltin	0.9	MJ	17.9856	kWh		market group for electricity, medium voltage | Europe without Switzerland
425	Process	Production	Annealing (1800C, 1h)	Electricity, medium voltage	Tin Oxide Production	SnO₂	ETL	52-2020 Saraltin	45.43	MJ	907.874	kWh		market group for electricity, medium voltage | Europe without Switzerland
426	Output	Waste	SnO2	Tin oxide waste	Tin Oxide Production	SnO₂	ETL	52-2020 Saraltin	0.0132	kg	0.94964
427	Output	Emission	Ethanol	Ethanol emission to air	Tin Oxide Production	SnO₂	ETL	52-2020 Saraltin	0.04	kg	2.8777	kg		Ethanol | Emission to air | unspecified
428	Output	mOutput	Tin Oxide Production	SnO₂	Tin Oxide Production	SnO₂	ETL	52-2020 Saraltin	0.0139	kg	1	kg
429	Input	Input	lead, at regional storage	Lead	PbI2	PbI2	Perovskite	52-2020 Saraltin	0.00457	kg	0.448039	kg		market for lead | GLO
430	Input	Input	nitric acid, 50% in H2O, at plant	Nitric acid	PbI2	PbI2	Perovskite	52-2020 Saraltin	0.00278	kg	0.272549	kg		market for nitric acid, without water, in 50% solution state | RER w/o RU
431	Output	Emission	Hydrogen	Hydrogen emission to air	PbI2	PbI2	Perovskite	52-2020 Saraltin	4e-05	kg	0.00392157	kg		Hydrogen | Emission to air | unspecified
432	Input	Input	Iodine	Iodine	PbI2	PbI2	Perovskite	52-2020 Saraltin	0.00672	kg	0.658824	kg		market for iodine | GLO
433	Input	Input	potassium hydroxide, at regional storage	Potassium hydroxide	PbI2	PbI2	Perovskite	52-2020 Saraltin	0.00297	kg	0.291176	kg		market for potassium hydroxide | GLO
434	Output	Output	Water	Wastewater	PbI2	PbI2	Perovskite	52-2020 Saraltin	0.00048	kg	4.70588e-05	m3		treatment of wastewater, average, wastewater treatment | Europe without Switzerland
435	Output	Output	KIO3	Potassium iodate, emission to air	PbI2	PbI2	Perovskite	52-2020 Saraltin	0.00188	kg	0.184314	kg		Iodine | Emission to air | unspecified
436	Output	Output	Potassium nitrate	Potassium nitrate, emission to air	PbI2	PbI2	Perovskite	52-2020 Saraltin	0.00447	kg	0.438235	kg		Nitrate | Emission to air | unspecified
437	Input	Input	N,N-dimethylformamide, at plant	N,N-dimethylformamide	PbI2	PbI2	Perovskite	52-2020 Saraltin	0.0142	kg	1.39216	kg		market for N,N-dimethylformamide | GLO
438	Output	mOutput	PbI2	PbI2	PbI2	PbI2	Perovskite	52-2020 Saraltin	0.0102	kg	1	kg
439	Input	Input	hydrazine, at plant	Hydrazine	CH3NH3I	MAI	Perovskite	52-2020 Saraltin	0.00018	kg	0.0512821	kg		market for hydrazine | RER
440	Input	Input	Iodine	Iodine	CH3NH3I	MAI	Perovskite	52-2020 Saraltin	0.0028	kg	0.797721	kg		market for iodine | GLO
441	Output	Emission	Nitrogen	Nitrogen emission to air	CH3NH3I	MAI	Perovskite	52-2020 Saraltin	0.00015	kg	0.042735	kg		Nitrogen | Emission to air | unspecified
442	Input	Input	methylamine, at plant	Methylamine	CH3NH3I	MAI	Perovskite	52-2020 Saraltin	0.00069	kg	0.196581	kg		market for methylamine | RER
443	Process	Production	Spin Coating	Electricity, medium voltage	CH3NH3I	MAI	Perovskite	52-2020 Saraltin	1.8	MJ	142.45	kWh		market group for electricity, medium voltage | Europe without Switzerland
444	Process	Production	Annealing (1000C, 1h)	Electricity, medium voltage	CH3NH3I	MAI	Perovskite	52-2020 Saraltin	45.43	MJ	3595.28	kWh		market group for electricity, medium voltage | Europe without Switzerland
445	Output	Waste	CH3NH3I	Methylammonium iodide waste	CH3NH3I	MAI	Perovskite	52-2020 Saraltin	0.00333	kg	0.948718
446	Output	Waste	PbI2	Lead iodide waste	CH3NH3I	MAI	Perovskite	52-2020 Saraltin	0.00097	kg	0.276353
447	Output	Emission	Nitrogen	Nitrogen emission to air	CH3NH3I	MAI	Perovskite	52-2020 Saraltin	0.00015	kg	0.042735	kg		Nitrogen | Emission to air | unspecified
448	Output	Waste	N,N-dimethylformamide, at plant	N,N-dimethylformamide waste	CH3NH3I	MAI	Perovskite	52-2020 Saraltin	0.0142	kg	4.04558	kg		market for N,N-dimethylformamide | GLO
449	Output	mOutput	CH₃NH₃I	MAI	CH3NH3I	MAI	Perovskite	52-2020 Saraltin	0.00351	kg	1	kg
450
451	Output	mOutput	Methylammonium Iodide, from methylamine	MAI	Methylammonium iodide CH₃NH₃I	MAI	Perovskite	61-2020 Khalifa	1	kg	1	kg
452	Input	Input	Methylamine	Methylamine	Methylammonium iodide CH₃NH₃I	MAI	Perovskite	61-2020 Khalifa	500.062	g	0.500062	kg	Methylamine {RER}| production | Alloc Def, U	market for methylamine | RER
453	Input	Input	Hydroiodic Acid (57wt,%)	Hydriodic Acid	Methylammonium iodide CH₃NH₃I	MAI	Perovskite	61-2020 Khalifa	1420.63	g	1.42063	kg	See HI (57wt%,), from Hydrazine Inventory	Hydrazine iodide | 61-2020 Khalifa
454	Input	Input	Ethanol	Ethanol from ethylene	Methylammonium iodide CH₃NH₃I	MAI	Perovskite	61-2020 Khalifa	8553.12	g	8.55312	kg	Ethanol from ethylene, at plant/RER U	market for ethanol, without water, in 99.7% solution state, from ethylene | RER
455	Input	Input	Diethyl ether	Diethyl Ether	Methylammonium iodide CH₃NH₃I	MAI	Perovskite	61-2020 Khalifa	128.904	g	0.128904	kg	Diethyl ether, at plant/RER U	market for diethyl ether, without water, in 99.95% solution state | RER
456	Input	Input	Nitrogen	Nitrogen	Methylammonium iodide CH₃NH₃I	MAI	Perovskite	61-2020 Khalifa	312.5	g	0.3125	kg	Nitrogen, liquid, at plant/RER U	market for nitrogen, liquid | RER
457	Process	Energy	Heat	Heat	Methylammonium iodide CH₃NH₃I	MAI	Perovskite	61-2020 Khalifa	13.463	MJ	13.463	MJ	Heat, unspecific, in chemical plant/RER U	market for heat, from steam, in chemical industry | RER
458	Process	Energy	Electricity	Electricity, medium voltage	Methylammonium iodide CH₃NH₃I	MAI	Perovskite	61-2020 Khalifa	0.35205	kWh	0.35205	kWh	Electricity, medium voltage, production RER, at grid/RER U	market group for electricity, medium voltage | Europe without Switzerland
459	Output	Emission	Methylamine	Methylamine emission to air	Methylammonium iodide CH₃NH₃I	MAI	Perovskite	61-2020 Khalifa	2.5003	g	0.0025003	kg		Methylamine | Emission to air | unspecified
460	Output	Emission	Water	Water emission to air	Methylammonium iodide CH₃NH₃I	MAI	Perovskite	61-2020 Khalifa	6.108	g	6.108e-06	m3		Water | Emission to air | unspecified
461	Output	Emission	Ethanol	Ethanol emission to air	Methylammonium iodide CH₃NH₃I	MAI	Perovskite	61-2020 Khalifa	86.82	g	0.08682	kg		Ethanol | Emission to air | unspecified
462	Output	Waste	Spent solvents	Spent solvent waste	Methylammonium iodide CH₃NH₃I	MAI	Perovskite	61-2020 Khalifa	9197.3	g	9.1973	kg	Spent solvent mixture {CH}| treatment of, hazardous waste incineration | Alloc Def, U	treatment of spent solvent mixture, hazardous waste incineration | Europe without Switzerland
463	Output	mOutput	Formamidinium Iodide, from Formamidinium Acetate and Hydroiodic Acid (57wt,%)	FAI	FAI	FAI	Perovskite	61-2020 Khalifa	1	kg	1	kg
464	Input	Input	Formamidinium Acetate Salt	Formamidinium acetate	FAI	FAI	Perovskite	61-2020 Khalifa	605.6	g	0.6056	kg		Formamidinium acetate | 61-2020 Khalifa
465	Input	Input	Hydroiodic Acid (57wt,%)	Hydriodic Acid	FAI	FAI	Perovskite	61-2020 Khalifa	2609.81	g	2.60981	kg		Hydrazine iodide | 61-2020 Khalifa
466	Input	Input	Ethanol	Ethanol from ethylene	FAI	FAI	Perovskite	61-2020 Khalifa	948.317	g	0.948317	kg	Ethanol from ethylene, at plant/RER U	market for ethanol, without water, in 99.7% solution state, from ethylene | RER
467	Input	Input	Diethyl Ether	Diethyl Ether	FAI	FAI	Perovskite	61-2020 Khalifa	128.904	g	0.128904	kg	Diethyl ether, at plant/RER U	market for diethyl ether, without water, in 99.95% solution state | RER
468	Input	Input	Water	Tap water	FAI	FAI	Perovskite	61-2020 Khalifa	0.024	m3	24	kg	Water, unspecified natural origin, RER	market group for tap water | RER
469	Process	Energy	Heat	Heat	FAI	FAI	Perovskite	61-2020 Khalifa	5.88	MJ	5.88	MJ	Heat, unspecific, in chemical plant/RER U	market for heat, from steam, in chemical industry | RER
470	Process	Energy	Electricity	Electricity, medium voltage	FAI	FAI	Perovskite	61-2020 Khalifa	0.35206	kWh	0.35206	kWh	Electricity, medium voltage, production RER, at grid/RER U	market group for electricity, medium voltage | Europe without Switzerland
471	Output	Emission	Ethanol	Ethanol emission to air	FAI	FAI	Perovskite	61-2020 Khalifa	9.34	g	0.00934	kg		Ethanol | Emission to air | unspecified
472	Output	Emission	Diethyl Ether	Diethyl ether emission to air	FAI	FAI	Perovskite	61-2020 Khalifa	1.288	g	0.001288	kg		Diethyl ether | Emission to air | low population density, long-term
473	Output	Emission	Hydrogen Iodide	Hydriodic Acid	FAI	FAI	Perovskite	61-2020 Khalifa	14.87	g	0.01487	kg		Hydriodic Acid | 1-2015 Zhang
474	Output	Waste	Spent Solvents	Spent solvent waste	FAI	FAI	Perovskite	61-2020 Khalifa	2731.9	g	2.7319	kg	Spent solvent mixture {CH}| treatment of, hazardous waste incineration | Alloc Def, U	treatment of spent solvent mixture, hazardous waste incineration | Europe without Switzerland
475	Output	mOutput	Cesium Iodide Salt, from Pollucite ore	CsI	CsI	CsI	Perovskite	61-2020 Khalifa	1	kg	1	kg
476	Input	Input	Pollucite Ore	Zeolite powder	CsI	CsI	Perovskite	61-2020 Khalifa	3049.79	g	3.04979	kg	Spodumene {RoW}| production | Alloc Def, U	market for spodumene | GLO
477	Input	Input	Sulfuric Acid	Sulfuric acid	CsI	CsI	Perovskite	61-2020 Khalifa	5615.53	g	5.61553	kg	Sulfuric acid {RER}| production | Alloc Def, U	market for sulfuric acid | RER
478	Input	Input	Calcium Oxide	Quicklime	CsI	CsI	Perovskite	61-2020 Khalifa	1952.15	g	1.95215	kg	Quicklime, milled, packed {RoW}| production | Alloc Def, U	market for quicklime, milled, loose | RoW
479	Input	Input	Sodium Carbonate	Soda ash	CsI	CsI	Perovskite	61-2020 Khalifa	158.36	g	0.15836	kg	Soda ash, dense {GLO}| modified Solvay process, Hou's process | Alloc Def, U	market for soda ash, light | RER
480	Input	Input	Hydroiodic Acid (57wt,%)	Hydriodic Acid	CsI	CsI	Perovskite	61-2020 Khalifa	900.565	g	0.900565	kg	See HI (57wt%,), from Hydrazine Inventory	Hydrazine iodide | 61-2020 Khalifa
481	Process	Energy	Heat	Heat	CsI	CsI	Perovskite	61-2020 Khalifa	23.35	MJ	23.35	MJ	Heat, unspecific, in chemical plant/RER U	market for heat, from steam, in chemical industry | RER
482	Process	Energy	Electricity	Electricity, medium voltage	CsI	CsI	Perovskite	61-2020 Khalifa	0.369495	kWh	0.369495	kWh	Electricity, medium voltage, production RER, at grid/RER U	market group for electricity, medium voltage | Europe without Switzerland
483	Output	Emission	Sulfuric Acid	Sulfuric acid emission to air	CsI	CsI	Perovskite	61-2020 Khalifa	11.231	g	0.011231	kg		Sulfuric acid | Emission to air | unspecified
484	Output	Emission	Water	Water emission to air	CsI	CsI	Perovskite	61-2020 Khalifa	1.179	g	1.179e-06	m3		Water | Emission to air | unspecified
485	Output	Emission	Waste Water/m3	Water emission to water	CsI	CsI	Perovskite	61-2020 Khalifa	0.0011792	m3	0.0011792	m3		Water | Emission to water | unspecified
486	Output	Waste	Slag from ore digestion	Waste gypsum	CsI	CsI	Perovskite	61-2020 Khalifa	6233.51	g	6.23351	kg	Waste gypsum {CH}| treatment of, inert material landfill | Alloc Def, U	market for process-specific burdens, inert material landfill | RoW
487	Output	Waste	Spent Sulfuric acid	Spent solvent waste	CsI	CsI	Perovskite	61-2020 Khalifa	5622.39	g	5.62239	kg	Spent solvent mixture {CH}| treatment of, hazardous waste incineration | Alloc Def, U	treatment of spent solvent mixture, hazardous waste incineration | Europe without Switzerland
488	Output	mOutput	Lead II Iodide, from KI and Pb(NO3)2	PbI2	PbI2	PbI2	Perovskite	61-2020 Khalifa	1	kg	1	kg
489	Input	Input	Iodine	Iodine	PbI2	PbI2	Perovskite	61-2020 Khalifa	0.67	/	0.67	kg	Iodine {RER}| production | Alloc Def, U	market for iodine | GLO
490	Input	Input	Potassium hydroxide	Potassium hydroxide	PbI2	PbI2	Perovskite	61-2020 Khalifa	0.291	kg	0.291	kg	Potassium hydroxide {RER}| production | Alloc Def, U	market for potassium hydroxide | GLO
491	Input	Input	Lead, primary	Lead	PbI2	PbI2	Perovskite	61-2020 Khalifa	0.13919	kg	0.13919	kg	Lead, primary, at plant/GLO U	market for lead | GLO
492	Input	Input	Lead, secondary	Lead	PbI2	PbI2	Perovskite	61-2020 Khalifa	0.30981	kg	0.30981	kg	Lead, secondary, at plant/RER U	market for lead | GLO
493	Input	Input	Nitric acid	Nitric acid	PbI2	PbI2	Perovskite	61-2020 Khalifa	0.729	kg	0.729	kg	Nitric acid, 50% in H2O, at plant/RER U	market for nitric acid, without water, in 50% solution state | RER w/o RU
494	Process	Energy	Heat	Heat	PbI2	PbI2	Perovskite	61-2020 Khalifa	13.5	MJ	13.5	MJ	Heat, unspecific, in chemical plant/RER U	market for heat, from steam, in chemical industry | RER
495	Process	Energy	Electricity	Electricity, medium voltage	PbI2	PbI2	Perovskite	61-2020 Khalifa	0.133	kWh	0.133	kWh	Electricity, medium voltage, production RER, at grid/RER	market group for electricity, medium voltage | Europe without Switzerland
496	Output	Waste	Lanfilling of co-products	Inert waste	PbI2	PbI2	Perovskite	61-2020 Khalifa	0.16	kg	0.16	kg	Inert waste, for final disposal {RoW}| treatment of inert waste, inert	market for process-specific burdens, inert material landfill | RoW
497
498	Input	Input	C6H8O7	Citric acid	LBSO	LBSO	ETL	70-2021 Tian	0.3431	kg	0.3431	kg		market for citric acid | GLO
499	Input	Input	H2O2 (50%)	Tap water	LBSO	LBSO	ETL	70-2021 Tian	0.0402	kg	0.0402	kg		market group for tap water | RER
500	Input	Input	2-Methoxyethanol	Ethylene glycol	LBSO	LBSO	ETL	70-2021 Tian	0.6664	kg	0.6664	kg		market for ethylene glycol | RER
501	Input	Input	H2O	Tap water	LBSO	LBSO	ETL	70-2021 Tian	1.169	kg	1.169	kg		market group for tap water | RER
502	Input	Input	La2O3	Lanthanum oxide	LBSO	LBSO	ETL	70-2021 Tian	0.02922	kg	0.02922	kg		market for lanthanum oxide | GLO
503	Input	Input	HNO3 (50%)	Nitric acid	LBSO	LBSO	ETL	70-2021 Tian	0.06776	kg	0.06776	kg		market for nitric acid, without water, in 50% solution state | RER w/o RU
504	Input	Input	Barite	Barite	LBSO	LBSO	ETL	70-2021 Tian	0.8791	kg	0.8791	kg		market for barite | GLO
505	Input	Input	Coal	Coal tar	LBSO	LBSO	ETL	70-2021 Tian	0.2264	kg	0.2264	kg		market for coal tar | GLO
506	Input	Input	HCl	Hydrochloric acid	LBSO	LBSO	ETL	70-2021 Tian	0.8263	kg	0.8263	kg		market for hydrochloric acid, without water, in 30% solution state | RER
507	Input	Input	Sn	Tin	LBSO	LBSO	ETL	70-2021 Tian	0.4253	kg	0.4253	kg		market for tin concentrate | GLO
508	Input	Input	Cl2	Chlorine	LBSO	LBSO	ETL	70-2021 Tian	0.5076	kg	0.5076	kg		market for chlorine, liquid | RER
509	Process	Input	heat	Heat	LBSO	LBSO	ETL	70-2021 Tian	7.88	MJ	7.88	MJ		market for heat, from steam, in chemical industry | RER
510	Process	Input	electricity	Electricity, medium voltage	LBSO	LBSO	ETL	70-2021 Tian	0.1125	kWh	0.1125	kWh		market group for electricity, medium voltage | Europe without Switzerland
511	Output	mOutput	Ba0,95La0,05SnO3	LBSO	LBSO	LBSO	ETL	70-2021 Tian	1	kg	1	kg
512	Output	Output	2-Methoxyethanol	Ethylene Glycol Monomethyl Ether, emission to water	LBSO	LBSO	ETL	70-2021 Tian	0.6664	kg	0.6664	kg		Ethylene glycol monoethyl ether | Emission to water | unspecified
513	Output	Output	CO	Carbon monoxide, emission to air	LBSO	LBSO	ETL	70-2021 Tian	0.3803	kg	0.3803	kg		Carbon monoxide, fossil | Emission to air | unspecified
514	Output	Output	H2S	Hydrogen sulfide, emission to air	LBSO	LBSO	ETL	70-2021 Tian	0.1155	kg	0.1155	kg		Hydrogen sulfide | Emission to air | unspecified
515	Output	Output	wastewater	Wastewater	LBSO	LBSO	ETL	70-2021 Tian	1.556	kg	0.001556	m3		treatment of wastewater, average, wastewater treatment | Europe without Switzerland
516	Output	Output	waste	Waste, unspecified	LBSO	LBSO	ETL	70-2021 Tian	1.462	kg	1.462	kg		market for process-specific burdens, municipal waste incineration | Europe without Switzerland
517	Input	Input	chlorobenzene	Monochlorobenzene	ZnO	ZnO	ETL	70-2021 Tian	0.98	kg	0.98	kg		market for monochlorobenzene | RER
518	Input	Input	KOH	Potassium hydroxide	ZnO	ZnO	ETL	70-2021 Tian	0.02765	kg	0.02765	kg		market for potassium hydroxide | GLO
519	Input	Input	H2O	Tap water	ZnO	ZnO	ETL	70-2021 Tian	0.1325	kg	0.1325	kg		market group for tap water | RER
520	Input	Input	CH3COOH	Acetic acid	ZnO	ZnO	ETL	70-2021 Tian	0.03023	kg	0.03023	kg		market for acetic acid | GLO
521	Input	Input	Zn	Zinc	ZnO	ZnO	ETL	70-2021 Tian	0.01605	kg	0.01605	kg		market for zinc | GLO
522	Process	Input	heat	Heat	ZnO	ZnO	ETL	70-2021 Tian	0.7244	MJ	0.7244	MJ		market for heat, from steam, in chemical industry | RER
523	Process	Input	electricity	Electricity, medium voltage	ZnO	ZnO	ETL	70-2021 Tian	0.01123	kWh	0.01123	kWh		market group for electricity, medium voltage | Europe without Switzerland
524	Output	mOutput	ZnO precursor solution	ZnO	ZnO	ZnO	ETL	70-2021 Tian	1	kg	1	kg
525	Output	Output	KAc	Potassium acetate, emission to water	ZnO	ZnO	ETL	70-2021 Tian	0.0484	kg	0.0484	kg		Acetic acid | Emission to water | unspecified
526	Output	Output	H2	Hydrogen emission to air	ZnO	ZnO	ETL	70-2021 Tian	0.0004938	kg	0.0004938	kg		Hydrogen | Emission to air | unspecified
527	Output	Output	wastewater	Wastewater	ZnO	ZnO	ETL	70-2021 Tian	0.137	kg	0.000137	m3		treatment of wastewater, average, wastewater treatment | Europe without Switzerland
528	Output	Output	waste	Waste, unspecified	ZnO	ZnO	ETL	70-2021 Tian	0.0006047	kg	0.0006047	kg		market for process-specific burdens, municipal waste incineration | Europe without Switzerland
529	Input	Input	ethylene glycol	Ethylene glycol	NiOx	NiOx	HTL	70-2021 Tian	0.6293	kg	0.6293	kg		market for ethylene glycol | RER
530	Input	Input	ethylenediamine	Ethylenediamine	NiOx	NiOx	HTL	70-2021 Tian	0.1555	kg	0.1555	kg		market for ethylene diamine | RER
531	Input	Input	HNO3 (50%)	Nitric acid	NiOx	NiOx	HTL	70-2021 Tian	0.1863	kg	0.1863	kg		market for nitric acid, without water, in 50% solution state | RER w/o RU
532	Input	Input	NiSO4	Nickel sulfate	NiOx	NiOx	HTL	70-2021 Tian	0.1146	kg	0.1146	kg		market for nickel sulfate | GLO
533	Input	Input	KOH	Potassium hydroxide	NiOx	NiOx	HTL	70-2021 Tian	0.0828	kg	0.0828	kg		market for potassium hydroxide | GLO
534	Input	Input	H2O	Tap water	NiOx	NiOx	HTL	70-2021 Tian	1.303	kg	1.303	kg		market group for tap water | RER
535	Process	Input	heat	Heat	NiOx	NiOx	HTL	70-2021 Tian	6.197	MJ	6.197	MJ		market for heat, from steam, in chemical industry | RER
536	Process	Input	electricity	Electricity, medium voltage	NiOx	NiOx	HTL	70-2021 Tian	0.005077	kWh	0.005077	kWh		market group for electricity, medium voltage | Europe without Switzerland
537	Output	mOutput	NiOx precursor solution	NiOx	NiOx	NiOx	HTL	70-2021 Tian	1	kg	1	kg
538	Output	Output	K2SO4	Potassium sulfate, emission to air	NiOx	NiOx	HTL	70-2021 Tian	0.1286	kg	0.1286	kg		Hydrogen sulfide | Emission to air | unspecified
539	Output	Output	wastewater	Wastewater	NiOx	NiOx	HTL	70-2021 Tian	1.343	kg	0.001343	m3		treatment of wastewater, average, wastewater treatment | Europe without Switzerland
540	Input	Input	H2O	Tap water	FAI	FAI	Perovskite	70-2021 Tian	57.63	kg	57.63	kg		market group for tap water | RER
541	Input	Input	iodine	Iodine	FAI	FAI	Perovskite	70-2021 Tian	34.42	kg	34.42	kg		market for iodine | GLO
542	Input	Input	H2S	Hydrogen sulfide	FAI	FAI	Perovskite	70-2021 Tian	4.611	kg	4.611	kg		market for hydrogen sulfide | RER
543	Input	Input	chloroform	Chloroform	FAI	FAI	Perovskite	70-2021 Tian	182.8	kg	182.8	kg		market for chloroform | RER
544	Input	Input	Na	Sodium	FAI	FAI	Perovskite	70-2021 Tian	77.21	kg	77.21	kg		market for sodium | GLO
545	Input	Input	HOAc	Acetic acid	FAI	FAI	Perovskite	70-2021 Tian	20.39	kg	20.39	kg		market for acetic acid | GLO
546	Input	Input	NH3	Ammonia	FAI	FAI	Perovskite	70-2021 Tian	7.56	kg	7.56	kg		market for ammonia, anhydrous, liquid | RER
547	Input	Input	Ethanol	Ethanol from ethylene	FAI	FAI	Perovskite	70-2021 Tian	958.1	kg	958.1	kg		market for ethanol, without water, in 99.7% solution state, from ethylene | RER
548	Process	Input	cooling	Electricity, medium voltage	FAI	FAI	Perovskite	70-2021 Tian	5.729	MJ	1.59139	kWh		market group for electricity, medium voltage | Europe without Switzerland
549	Process	Input	heat	Heat	FAI	FAI	Perovskite	70-2021 Tian	975.4	MJ	975.4	MJ		market for heat, from steam, in chemical industry | RER
550	Process	Input	electricity	Electricity, medium voltage	FAI	FAI	Perovskite	70-2021 Tian	105300	kWh	105300	kWh		market group for electricity, medium voltage | Europe without Switzerland
551	Output	mOutput	NH=CHNH3I (FAI)	FAI	FAI	FAI	Perovskite	70-2021 Tian	1	kg	1	kg
552	Output	Output	H2	Hydrogen, emission to air	FAI	FAI	Perovskite	70-2021 Tian	3.357	kg	3.357	kg		Hydrogen | Emission to air | unspecified
553	Output	Output	NaCl	Sodium chloride, emission to water	FAI	FAI	Perovskite	70-2021 Tian	196.3	kg	196.3	kg		Sodium chloride | Emission to water | unspecified
554	Output	Output	Ethanol (chloroform)	Chloroform, emission to air	FAI	FAI	Perovskite	70-2021 Tian	746	kg	746	kg		Chloroform | Emission to air | unspecified
555	Output	Output	wastewater	Wastewater	FAI	FAI	Perovskite	70-2021 Tian	112.9	kg	0.1129	m3		treatment of wastewater, average, wastewater treatment | Europe without Switzerland
556	Output	Output	waste	Waste, unspecified	FAI	FAI	Perovskite	70-2021 Tian	211.4	kg	211.4	kg		market for process-specific burdens, municipal waste incineration | Europe without Switzerland
557	Output	Output	Ethanol (emitted to air)	Ethanol, emission to air	FAI	FAI	Perovskite	70-2021 Tian	71.71	kg	71.71	kg		Ethanol | Emission to air | unspecified
558	Input	Input	H2O	Tap water	MaBr	MaBr	Perovskite	70-2021 Tian	1543	kg	1543	kg		market group for tap water | RER
559	Input	Input	S	Sulfur	MaBr	MaBr	Perovskite	70-2021 Tian	56.14	kg	56.14	kg		market for sulfur | GLO
560	Input	Input	Bromine	Bromine	MaBr	MaBr	Perovskite	70-2021 Tian	842.1	kg	842.1	kg		market for bromine | GLO
561	Input	Input	CH3NH2	Methylamine	MaBr	MaBr	Perovskite	70-2021 Tian	322	kg	322	kg		market for methylamine | RER
562	Input	Input	methanol	Methanol	MaBr	MaBr	Perovskite	70-2021 Tian	483	kg	483	kg		market for methanol | RER
563	Process	Input	cooling	Electricity, medium voltage	MaBr	MaBr	Perovskite	70-2021 Tian	96.62	MJ	26.8389	kWh		market group for electricity, medium voltage | Europe without Switzerland
564	Process	Input	heat	Heat	MaBr	MaBr	Perovskite	70-2021 Tian	6871	MJ	6871	MJ		market for heat, from steam, in chemical industry | RER
565	Process	Input	electricity	Electricity, medium voltage	MaBr	MaBr	Perovskite	70-2021 Tian	872500	kWh	872500	kWh		market group for electricity, medium voltage | Europe without Switzerland
566	Output	mOutput	MABr	MaBr	MaBr	MaBr	Perovskite	70-2021 Tian	1	kg	1	kg
567	Output	Output	H2SO4	Sulfuric acid, emission to water	MaBr	MaBr	Perovskite	70-2021 Tian	171.9	kg	171.9	kg		Sulfuric acid | Emission to water | unspecified
568	Output	Output	waste	Waste, unspecified	MaBr	MaBr	Perovskite	70-2021 Tian	2580	kg	2580	kg		market for process-specific burdens, municipal waste incineration | Europe without Switzerland
569	Output	Output	wastewater	Wastewater	MaBr	MaBr	Perovskite	70-2021 Tian	492.8	kg	0.4928	m3		treatment of wastewater, average, wastewater treatment | Europe without Switzerland
570	Input	Input	K2CO3	Potassium carbonate	PbBr2	PbBr2	Perovskite	70-2021 Tian	0.376	kg	0.376	kg		market for potassium carbonate | GLO
571	Input	Input	iron scrap	Iron scrap	PbBr2	PbBr2	Perovskite	70-2021 Tian	0.1144	kg	0.1144	kg		market for iron scrap, sorted, pressed | RER
572	Input	Input	bromine	Bromine	PbBr2	PbBr2	Perovskite	70-2021 Tian	0.436	kg	0.436	kg		market for bromine | GLO
573	Input	Input	HNO3 (50%)	Nitric acid	PbBr2	PbBr2	Perovskite	70-2021 Tian	0.564	kg	0.564	kg		market for nitric acid, without water, in 50% solution state | RER w/o RU
574	Input	Input	Pb	Lead	PbBr2	PbBr2	Perovskite	70-2021 Tian	0.9155	kg	0.9155	kg		market for lead | GLO
575	Input	Input	H2O	Tap water	PbBr2	PbBr2	Perovskite	70-2021 Tian	3.777	kg	3.777	kg		market group for tap water | RER
576	Process	Input	heat	Heat	PbBr2	PbBr2	Perovskite	70-2021 Tian	15.24	MJ	15.24	MJ		market for heat, from steam, in chemical industry | RER
577	Process	Input	electricity	Electricity, medium voltage	PbBr2	PbBr2	Perovskite	70-2021 Tian	0.2399	kWh	0.2399	kWh		market group for electricity, medium voltage | Europe without Switzerland
578	Output	mOutput	PbBr2	PbBr2	PbBr2	PbBr2	Perovskite	70-2021 Tian	1	kg	1	kg
579	Output	Output	KNO3	Potassium nitrate, emission to air	PbBr2	PbBr2	Perovskite	70-2021 Tian	0.5504	kg	0.5504	kg		Nitrate | Emission to air | unspecified
580	Output	Output	Fe3O4	Magnetite, byproduct	PbBr2	PbBr2	Perovskite	70-2021 Tian	0.158	kg	-0.158	kg		market for magnetite | GLO
581	Output	Output	CO2	Carbon dioxide, emission to air	PbBr2	PbBr2	Perovskite	70-2021 Tian	0.1199	kg	0.1199	kg		Carbon dioxide, fossil | Emission to air | unspecified
582	Output	Output	NO	Nitric oxide, emission to air	PbBr2	PbBr2	Perovskite	70-2021 Tian	0.0545	kg	0.0545	kg		Nitric oxide | Emission to air | unspecified
583	Output	Output	wastewater	Wastewater	PbBr2	PbBr2	Perovskite	70-2021 Tian	4.301	kg	0.004301	m3		treatment of wastewater, average, wastewater treatment | Europe without Switzerland
584	Input	Input	H2O	Tap water	LiTFSI	LiTFSI	(Auxiliary) HTL	70-2021 Tian	2.879	kg	2.879	kg		market group for tap water | RER
585	Input	Input	methanol	Methanol	LiTFSI	LiTFSI	(Auxiliary) HTL	70-2021 Tian	2.546	kg	2.546	kg		market for methanol | RER
586	Input	Input	Li2CO3	Lithium carbonate	LiTFSI	LiTFSI	(Auxiliary) HTL	70-2021 Tian	0.1289	kg	0.1289	kg		market for lithium carbonate | GLO
587	Input	Input	H2SO4	Sulfuric acid	LiTFSI	LiTFSI	(Auxiliary) HTL	70-2021 Tian	72.67	kg	72.67	kg		market for sulfuric acid | RER
588	Input	Input	dioxane	Dioxane	LiTFSI	LiTFSI	(Auxiliary) HTL	70-2021 Tian	8.959	kg	8.959	kg		market for dioxane | RER
589	Input	Input	[(CH3)3Si]2NH	Hexamethyldisilazane	LiTFSI	LiTFSI	(Auxiliary) HTL	70-2021 Tian	4.761	kg	4.761	kg		market for hexamethyldisilazane | GLO
590	Input	Input	Na	Sodium	LiTFSI	LiTFSI	(Auxiliary) HTL	70-2021 Tian	0.1266	kg	0.1266	kg		market for sodium | GLO
591	Input	Input	SO2Cl2	Sulfuryl chloride	LiTFSI	LiTFSI	(Auxiliary) HTL	70-2021 Tian	12.83	kg	12.83	kg		market for sulfuryl chloride | GLO
592	Output	Input	CH4	Methane, emission to air	LiTFSI	LiTFSI	(Auxiliary) HTL	70-2021 Tian	39.61	kg	39.61	kg		Methane, fossil | Emission to air | unspecified
593	Input	Input	urea	Urea	LiTFSI	LiTFSI	(Auxiliary) HTL	70-2021 Tian	0.3148	kg	0.3148	kg		market for urea | RER
594	Input	Input	H2O2	Hydrogen peroxide	LiTFSI	LiTFSI	(Auxiliary) HTL	70-2021 Tian	0.3568	kg	0.3568	kg		market for hydrogen peroxide, without water, in 50% solution state | RER
595	Input	Input	KOH	Potassium hydroxide	LiTFSI	LiTFSI	(Auxiliary) HTL	70-2021 Tian	1.624	kg	1.624	kg		market for potassium hydroxide | GLO
596	Input	Input	HF	Hydrogen fluoride	LiTFSI	LiTFSI	(Auxiliary) HTL	70-2021 Tian	1.283	kg	1.283	kg		market for hydrogen fluoride | RER
597	Input	Input	liquid NH3	Ammonia	LiTFSI	LiTFSI	(Auxiliary) HTL	70-2021 Tian	3.747	kg	3.747	kg		market for ammonia, anhydrous, liquid | RER
598	Input	Input	dry HCl	Hydrochloric acid	LiTFSI	LiTFSI	(Auxiliary) HTL	70-2021 Tian	0.2011	kg	0.2011	kg		market for hydrochloric acid, without water, in 30% solution state | RER
599	Input	Input	C6H6	Benzene	LiTFSI	LiTFSI	(Auxiliary) HTL	70-2021 Tian	1.563	kg	1.563	kg		market for benzene | RER
600	Process	Input	cooling	Electricity, medium voltage	LiTFSI	LiTFSI	(Auxiliary) HTL	70-2021 Tian	1.25	MJ	0.347222	kWh		market group for electricity, medium voltage | Europe without Switzerland
601	Process	Input	heat	Heat	LiTFSI	LiTFSI	(Auxiliary) HTL	70-2021 Tian	29.22	MJ	29.22	MJ		market for heat, from steam, in chemical industry | RER
602	Process	Input	electricity	Electricity, medium voltage	LiTFSI	LiTFSI	(Auxiliary) HTL	70-2021 Tian	285.1	kWh	285.1	kWh		market group for electricity, medium voltage | Europe without Switzerland
603	Output	mOutput	(CF3SO2)2NLi	LiTFSI	LiTFSI	LiTFSI	(Auxiliary) HTL	70-2021 Tian	1	kg	1	kg
604	Output	Output	H2	Hydrogen emission to air	LiTFSI	LiTFSI	(Auxiliary) HTL	70-2021 Tian	0.07028	kg	0.07028	kg		Hydrogen | Emission to air | unspecified
605	Output	Output	CH3Cl	Methylchloride, emission to air	LiTFSI	LiTFSI	(Auxiliary) HTL	70-2021 Tian	7.102	kg	7.102	kg		Methylchloride | Emission to air | unspecified
606	Output	Output	NH3	Ammonia, emission to air	LiTFSI	LiTFSI	(Auxiliary) HTL	70-2021 Tian	3.466	kg	3.466	kg		Ammonia | Emission to air | unspecified
607	Output	Output	CO2	Carbon dioxide, emission to air	LiTFSI	LiTFSI	(Auxiliary) HTL	70-2021 Tian	0.07666	kg	0.07666	kg		Carbon dioxide, fossil | Emission to air | unspecified
608	Output	Output	wastewater	Wastewater	LiTFSI	LiTFSI	(Auxiliary) HTL	70-2021 Tian	4.6	kg	0.0046	m3		treatment of wastewater, average, wastewater treatment | Europe without Switzerland
609	Output	Output	waste	Waste, unspecified	LiTFSI	LiTFSI	(Auxiliary) HTL	70-2021 Tian	137.3	kg	137.3	kg		market for process-specific burdens, municipal waste incineration | Europe without Switzerland
610
611	Input	Input	Iso-propanol	Isopropanol	Titanium (IV) iso propoxide (TTIP)	TIO2	ETL	72-2021 Ramammurthy	0.9194	kg	0.9194	kg		market for isopropanol | RER
612	Input	Input	TiCl4	Titanium tetrachloride	Titanium (IV) iso propoxide (TTIP)	TIO2	ETL	72-2021 Ramammurthy	0.7255	kg	0.7255	kg		market for titanium tetrachloride | GLO
613	Process	Input	Electricity	Electricity, medium voltage	Titanium (IV) iso propoxide (TTIP)	TIO2	ETL	72-2021 Ramammurthy	2.85	MJ	0.791667	kWh		market group for electricity, medium voltage | Europe without Switzerland
614	Input	Input	Steam	Steam	Titanium (IV) iso propoxide (TTIP)	TIO2	ETL	72-2021 Ramammurthy	4.45	kg	4.45	kg		market for steam, in chemical industry | RER
615	Input	Input	Nitrogen	Nitrogen	Titanium (IV) iso propoxide (TTIP)	TIO2	ETL	72-2021 Ramammurthy	0.23	kg	0.23	kg		market for nitrogen, liquid | RER
616	Input	Input	Cooling water	Cooling Water	Titanium (IV) iso propoxide (TTIP)	TIO2	ETL	72-2021 Ramammurthy	400	kg	0.4	m3		Water, cooling, unspecified natural origin | Resource | in water
617	Output	mOutput	TTIP	TIO2	Titanium (IV) iso propoxide (TTIP)	TIO2	ETL	72-2021 Ramammurthy	1	kg	1	kg
618	Output	Output	Waste	Waste, unspecified	Titanium (IV) iso propoxide (TTIP)	TIO2	ETL	72-2021 Ramammurthy	0.65	kg	0.65	kg		market for process-specific burdens, municipal waste incineration | Europe without Switzerland
619	Output	Output	HCl	Hydrochloric acid, emission to water	Titanium (IV) iso propoxide (TTIP)	TIO2	ETL	72-2021 Ramammurthy	0.513	kg	0.513	kg		Hydrochloric acid | Emission to water | unspecified
620	Input	Input	TiCl4	Titanium tetrachloride	Titanium (IV) n-butoxide (TBO)	TIO2 Nanorods	Additional Layer	72-2021 Ramammurthy	0.670732	kg	0.670732	kg		market for titanium tetrachloride | GLO
621	Input	Input	n-butanol	n-butanol	Titanium (IV) n-butoxide (TBO)	TIO2 Nanorods	Additional Layer	72-2021 Ramammurthy	1.06098	kg	1.06098	kg		market for n-butanol | GLO
622	Input	Input	Ammonia	Ammonia	Titanium (IV) n-butoxide (TBO)	TIO2 Nanorods	Additional Layer	72-2021 Ramammurthy	0.199	kg	0.199	kg		market for ammonia, anhydrous, liquid | RER
623	Process	Input	Electricity	Electricity, medium voltage	Titanium (IV) n-butoxide (TBO)	TIO2 Nanorods	Additional Layer	72-2021 Ramammurthy	2.85	MJ	0.791667	kWh		market group for electricity, medium voltage | Europe without Switzerland
624	Input	Input	Steam	Steam	Titanium (IV) n-butoxide (TBO)	TIO2 Nanorods	Additional Layer	72-2021 Ramammurthy	4.45	kg	4.45	kg		market for steam, in chemical industry | RER
625	Input	Input	Nitrogen	Nitrogen	Titanium (IV) n-butoxide (TBO)	TIO2 Nanorods	Additional Layer	72-2021 Ramammurthy	0.23	kg	0.23	kg		market for nitrogen, liquid | RER
626	Input	Input	Cooling water	Cooling Water	Titanium (IV) n-butoxide (TBO)	TIO2 Nanorods	Additional Layer	72-2021 Ramammurthy	400	kg	0.4	m3		Water, cooling, unspecified natural origin | Resource | in water
627	Output	mOutput	TBO	TIO2 Nanorods	Titanium (IV) n-butoxide (TBO)	TIO2 Nanorods	Additional Layer	72-2021 Ramammurthy	1	kg	1	kg
628	Output	Output	NH4Cl	Ammonium chloride, emission to water	Titanium (IV) n-butoxide (TBO)	TIO2 Nanorods	Additional Layer	72-2021 Ramammurthy	0.63	kg	0.63	kg		Chloride | Emission to water | unspecified
629	Output	Output	Waste	Waste, unspecified	Titanium (IV) n-butoxide (TBO)	TIO2 Nanorods	Additional Layer	72-2021 Ramammurthy	0.300707	kg	0.300707	kg		market for process-specific burdens, municipal waste incineration | Europe without Switzerland
630	Input	Input	Methylamine	Methylamine	MABr	MABr	Perovskite	72-2021 Ramammurthy	0.277	kg	0.277	kg		market for methylamine | RER
631	Input	Input	H2	Hydrogen	MABr	MABr	Perovskite	72-2021 Ramammurthy	0.008936	kg	0.008936	kg		hydrogen production, gaseous, petroleum refinery operation | Europe without Switzerland
632	Input	Input	Bromine	Bromine	MABr	MABr	Perovskite	72-2021 Ramammurthy	0.714	kg	0.714	kg		market for bromine | GLO
633	Input	Input	Methanol	Methanol	MABr	MABr	Perovskite	72-2021 Ramammurthy	0.4155	kg	0.4155	kg		market for methanol | RER
634	Input	Input	DI water	Deionised water	MABr	MABr	Perovskite	72-2021 Ramammurthy	0.7832	kg	0.7832	kg		market for water, deionised | Europe without Switzerland
635	Input	Input	Ethanol	Ethanol from ethylene	MABr	MABr	Perovskite	72-2021 Ramammurthy	0.0111	kg	0.0111	kg		market for ethanol, without water, in 99.7% solution state, from ethylene | RER
636	Input	Input	Diethyl ether	Diethyl Ether	MABr	MABr	Perovskite	72-2021 Ramammurthy	0.01	kg	0.01	kg		market for diethyl ether, without water, in 99.95% solution state | RER
637	Process	Input	Electricity	Electricity, medium voltage	MABr	MABr	Perovskite	72-2021 Ramammurthy	143.1	kWh	143.1	kWh		market group for electricity, medium voltage | Europe without Switzerland
638	Output	mOutput	MABr	MABr	MABr	MABr	Perovskite	72-2021 Ramammurthy	1	kg	1	kg
639	Input	Input	Hydrogen cyanide (HCN)	Hydrogen cyanide	FAI	FAI	Perovskite	72-2021 Ramammurthy	0.1572	kg	0.1572	kg		Hydrogen cyanide | 72-2021 Ramammurthy
640	Input	Input	Hydroxyl amine	Hydroxylamine	FAI	FAI	Perovskite	72-2021 Ramammurthy	0.1921	kg	0.1921	kg		market for hydroxylamine | RER
641	Input	Input	Acetic anhydride	Acetic anhydride	FAI	FAI	Perovskite	72-2021 Ramammurthy	0.2968	kg	0.2968	kg		market for acetic anhydride | GLO
642	Input	Input	Hydrogen	Hydrogen	FAI	FAI	Perovskite	72-2021 Ramammurthy	0.005815	kg	0.005815	kg		hydrogen production, gaseous, petroleum refinery operation | Europe without Switzerland
643	Input	Input	Iodine	Iodine	FAI	FAI	Perovskite	72-2021 Ramammurthy	0.7379	kg	0.7379	kg		market for iodine | GLO
644	Input	Input	DI water	Deionised water	FAI	FAI	Perovskite	72-2021 Ramammurthy	0.424	kg	0.424	kg		market for water, deionised | Europe without Switzerland
645	Input	Input	Diethyl ether	Diethyl Ether	FAI	FAI	Perovskite	72-2021 Ramammurthy	0.1016	kg	0.1016	kg		market for diethyl ether, without water, in 99.95% solution state | RER
646	Input	Input	Methanol	Methanol	FAI	FAI	Perovskite	72-2021 Ramammurthy	0.838	kg	0.838	kg		market for methanol | RER
647	Process	Input	Electricity	Electricity, medium voltage	FAI	FAI	Perovskite	72-2021 Ramammurthy	197.79	kWh	197.79	kWh		market group for electricity, medium voltage | Europe without Switzerland
648	Output	mOutput	FAI	FAI	FAI	FAI	Perovskite	72-2021 Ramammurthy	1	kg	1	kg
649	Input	Input	Lead nitrate	Lead nitrate	Lead bromide (PbBr2)	PbBr2	Perovskite	72-2021 Ramammurthy	0.71	kg	0.71	kg		Lead nitrate | 1-2015 Zhang
650	Input	Input	Potassium bromide	Potassium bromide	Lead bromide (PbBr2)	PbBr2	Perovskite	72-2021 Ramammurthy	0.98	kg	0.98	kg		Potassium bromide | 72-2021 Ramammurthy
651	Process	Input	Electricity	Electricity, medium voltage	Lead bromide (PbBr2)	PbBr2	Perovskite	72-2021 Ramammurthy	2.85	MJ	0.791667	kWh		market group for electricity, medium voltage | Europe without Switzerland
652	Input	Input	Steam	Steam	Lead bromide (PbBr2)	PbBr2	Perovskite	72-2021 Ramammurthy	4.45	kg	4.45	kg		market for steam, in chemical industry | RER
653	Input	Input	Nitrogen	Nitrogen	Lead bromide (PbBr2)	PbBr2	Perovskite	72-2021 Ramammurthy	0.23	kg	0.23	kg		market for nitrogen, liquid | RER
654	Input	Input	Cooling water	Cooling Water	Lead bromide (PbBr2)	PbBr2	Perovskite	72-2021 Ramammurthy	400	kg	0.4	m3		Water, cooling, unspecified natural origin | Resource | in water
655	Input	Input	De-ionized water	Deionised water	Lead bromide (PbBr2)	PbBr2	Perovskite	72-2021 Ramammurthy	4.5	kg	4.5	kg		market for water, deionised | Europe without Switzerland
656	Output	mOutput	Lead bromide	PbBr2	Lead bromide (PbBr2)	PbBr2	Perovskite	72-2021 Ramammurthy	1	kg	1	kg
657	Input	Input	DMS	Dimethyl sulfide	DMSO	DMSO	(Auxiliary) Perovskite	72-2021 Ramammurthy	0.864	kg	0.864	kg		Dimethyl sulfide | 72-2021 Ramammurthy
658	Input	Input	Oxygen	Oxygen	DMSO	DMSO	(Auxiliary) Perovskite	72-2021 Ramammurthy	0.111304	kg	0.111304	kg		market for oxygen, liquid | RER
659	Input	Input	Steam	Steam	DMSO	DMSO	(Auxiliary) Perovskite	72-2021 Ramammurthy	4.45	kg	4.45	kg		market for steam, in chemical industry | RER
660	Input	Input	Nitrogen	Nitrogen	DMSO	DMSO	(Auxiliary) Perovskite	72-2021 Ramammurthy	0.23	kg	0.23	kg		market for nitrogen, liquid | RER
661	Input	Input	Cooling water	Cooling Water	DMSO	DMSO	(Auxiliary) Perovskite	72-2021 Ramammurthy	400	kg	0.4	m3		Water, cooling, unspecified natural origin | Resource | in water
662	Process	Input	Electricity	Electricity, medium voltage	DMSO	DMSO	(Auxiliary) Perovskite	72-2021 Ramammurthy	2.85	MJ	0.791667	kWh		market group for electricity, medium voltage | Europe without Switzerland
663	Output	mOutput	DMSO	DMSO	DMSO	DMSO	(Auxiliary) Perovskite	72-2021 Ramammurthy	1	kg	1	kg
664	Input	Input	SO2	Sulfur dioxide	Lithium bis(trifluoromethanesulfonyl)imide (LiTFSI)	LiTFSI	(Auxiliary) HTL	72-2021 Ramammurthy	0.718	kg	0.718	kg		market for sulfur dioxide, liquid | RER
665	Input	Input	Cl2	Chlorine	Lithium bis(trifluoromethanesulfonyl)imide (LiTFSI)	LiTFSI	(Auxiliary) HTL	72-2021 Ramammurthy	0.796	kg	0.796	kg		market for chlorine, liquid | RER
666	Output	Input	CH4	Methane, emission to air	Lithium bis(trifluoromethanesulfonyl)imide (LiTFSI)	LiTFSI	(Auxiliary) HTL	72-2021 Ramammurthy	0.165	kg	0.165	kg		Methane, fossil | Emission to air | unspecified
667	Input	Input	Hydrogen Fluoride	Hydrogen fluoride	Lithium bis(trifluoromethanesulfonyl)imide (LiTFSI)	LiTFSI	(Auxiliary) HTL	72-2021 Ramammurthy	1.89333	kg	1.89333	kg		market for hydrogen fluoride | RER
668	Input	Input	Silica	Silica sand	Lithium bis(trifluoromethanesulfonyl)imide (LiTFSI)	LiTFSI	(Auxiliary) HTL	72-2021 Ramammurthy	1.343	kg	1.343	kg		market for silica sand | GLO
669	Input	Input	CH3Cl	Methyl chloride	Lithium bis(trifluoromethanesulfonyl)imide (LiTFSI)	LiTFSI	(Auxiliary) HTL	72-2021 Ramammurthy	4.442	kg	4.442	kg		market for methyl chloride | RER
670	Input	Input	NH3	Ammonia	Lithium bis(trifluoromethanesulfonyl)imide (LiTFSI)	LiTFSI	(Auxiliary) HTL	72-2021 Ramammurthy	0.56	kg	0.56	kg		market for ammonia, anhydrous, liquid | RER
671	Input	Input	CH3ONa	Sodium methoxide	Lithium bis(trifluoromethanesulfonyl)imide (LiTFSI)	LiTFSI	(Auxiliary) HTL	72-2021 Ramammurthy	0.224	kg	0.224	kg		market for sodium methoxide | GLO
672	Input	Input	H2SO4	Sulfuric acid	Lithium bis(trifluoromethanesulfonyl)imide (LiTFSI)	LiTFSI	(Auxiliary) HTL	72-2021 Ramammurthy	0.383	kg	0.383	kg		market for sulfuric acid | RER
673	Input	Input	Li2CO3	Lithium carbonate	Lithium bis(trifluoromethanesulfonyl)imide (LiTFSI)	LiTFSI	(Auxiliary) HTL	72-2021 Ramammurthy	0.131	kg	0.131	kg		market for lithium carbonate | GLO
674	Input	Input	Solvent use	Solvent organic	Lithium bis(trifluoromethanesulfonyl)imide (LiTFSI)	LiTFSI	(Auxiliary) HTL	72-2021 Ramammurthy	0.251	kg	0.251	kg		market for solvent, organic | GLO
675	Input	Input	Steam	Steam	Lithium bis(trifluoromethanesulfonyl)imide (LiTFSI)	LiTFSI	(Auxiliary) HTL	72-2021 Ramammurthy	37.977	kg	37.977	kg		market for steam, in chemical industry | RER
676	Process	Input	Electricity	Electricity, medium voltage	Lithium bis(trifluoromethanesulfonyl)imide (LiTFSI)	LiTFSI	(Auxiliary) HTL	72-2021 Ramammurthy	42.331	MJ	11.7586	kWh		market group for electricity, medium voltage | Europe without Switzerland
677	Output	Input	CH4 Emission	Methane, emission to air	Lithium bis(trifluoromethanesulfonyl)imide (LiTFSI)	LiTFSI	(Auxiliary) HTL	72-2021 Ramammurthy	5.21e-05	kg	5.21e-05	kg		Methane, fossil | Emission to air | unspecified
678	Output	mOutput	LiTFSI	LiTFSI	Lithium bis(trifluoromethanesulfonyl)imide (LiTFSI)	LiTFSI	(Auxiliary) HTL	72-2021 Ramammurthy	1	kg	1	kg
679
680	Output	mOutput	PbI2	PbI2	PbI2	PbI2	Perovskite	77-2021 Leccisi	1	kg	1	kg
681	Input	Input	Iodine (I2)	Iodine	PbI2	PbI2	Perovskite	77-2021 Leccisi	0.67	kg	0.67	kg		market for iodine | GLO
682	Input	Input	Potassium hydroxide (KOH)	Potassium hydroxide	PbI2	PbI2	Perovskite	77-2021 Leccisi	0.291	kg	0.291	kg		market for potassium hydroxide | GLO
683	Input	Input	Lead	Lead	PbI2	PbI2	Perovskite	77-2021 Leccisi	0.449	kg	0.449	kg		market for lead | GLO
684	Input	Input	Nitric acid (HNO3)	Nitric acid	PbI2	PbI2	Perovskite	77-2021 Leccisi	0.729	kg	0.729	kg		market for nitric acid, without water, in 50% solution state | RER w/o RU
685	Process	Input	Electricity market for (WECC, US only)	Electricity, medium voltage	PbI2	PbI2	Perovskite	77-2021 Leccisi	0.133	kWh	0.133	kWh		market group for electricity, medium voltage | Europe without Switzerland
686	Output	mOutput	CH3NH3I	MAI	CH3NH3I	MAI	Perovskite	77-2021 Leccisi	1	kg	1	kg
687	Input	Input	Hydrogen sulfide (H2S)	Hydrogen sulfide	CH3NH3I	MAI	Perovskite	77-2021 Leccisi	0.139	kg	0.139	kg		market for hydrogen sulfide | RER
688	Input	Input	Iodine (I2)	Iodine	CH3NH3I	MAI	Perovskite	77-2021 Leccisi	1.04	kg	1.04	kg		market for iodine | GLO
689	Input	Input	Methylamine (CH3NH2)	Methylamine	CH3NH3I	MAI	Perovskite	77-2021 Leccisi	0.581	kg	0.581	kg		market for methylamine | RER
690	Input	Input	Ethanol (C2H6O)	Ethanol from ethylene	CH3NH3I	MAI	Perovskite	77-2021 Leccisi	7.31	kg	7.31	kg		market for ethanol, without water, in 99.7% solution state, from ethylene | RER
691	Input	Input	Diethyl ether (C4H10O)	Diethyl Ether	CH3NH3I	MAI	Perovskite	77-2021 Leccisi	20.8	kg	20.8	kg		market for diethyl ether, without water, in 99.95% solution state | RER
692	Process	Input	Electricity market for (WECC, US only)	Electricity, medium voltage	CH3NH3I	MAI	Perovskite	77-2021 Leccisi	9.24	kWh	9.24	kWh		market group for electricity, medium voltage | Europe without Switzerland
693	Input	Input	Isopropanol	Isopropanol	CH3NH3I	MAI	Perovskite	77-2021 Leccisi	0.0112	kg	0.0112	kg		market for isopropanol | RER
694	Output	mOutput	PCBM	PCBM	PCBM	PCBM	ETL	77-2021 Leccisi	1	kg	1	kg
695	/	/	Water, cooling	Cooling Water	PCBM	PCBM	ETL	77-2021 Leccisi	6141.19	kg	6.14119	m3		Water, cooling, unspecified natural origin | Resource | in water
696	Input	Input	Toluene, liquid {GLO}, market for	Toluene, liquid	PCBM	PCBM	ETL	77-2021 Leccisi	122.88	kg	122.88	kg		market for toluene, liquid | RER
697	Input	Input	Oxygen, liquid {GLO}, market for	Oxygen	PCBM	PCBM	ETL	77-2021 Leccisi	74	kg	74	kg		market for oxygen, liquid | RER
698	Output	waste	Methyl cyclopentane {GLO}, market for	Methyl cyclopentane waste	PCBM	PCBM	ETL	77-2021 Leccisi	0.85	kg	0.85	kg		market for methylcyclopentane | GLO
699	Input	Input	Ammonia, liquid {RER}, market for	Ammonia	PCBM	PCBM	ETL	77-2021 Leccisi	0.788	kg	0.788	kg		market for ammonia, anhydrous, liquid | RER
700	Input	Input	Sodium hypochlorite, without water, in 15% solution state {GLO}, market for	Sodium hypochlorite	PCBM	PCBM	ETL	77-2021 Leccisi	0.344	kg	0.344	kg		market for sodium hypochlorite, without water, in 15% solution state | RER
701	Input	Input	Hydrochloric acid, without water, in 30% solution state {RER}, market for	Hydrochloric acid	PCBM	PCBM	ETL	77-2021 Leccisi	0.218	kg	0.218	kg		market for hydrochloric acid, without water, in 30% solution state | RER
702	Input	Input	Sulfur trioxide {GLO}, market for	Sulfur trioxide	PCBM	PCBM	ETL	77-2021 Leccisi	0.479	kg	0.479	kg		market for sulfur trioxide | RER
703	Process	Process	Electricity, {WECC US only}, market for	Electricity, medium voltage	PCBM	PCBM	ETL	77-2021 Leccisi	222.09	kWh	222.09	kWh		market group for electricity, medium voltage | Europe without Switzerland
704	Process	/	Electricity, {WECC US only, market for	Electricity, medium voltage	PCBM	PCBM	ETL	77-2021 Leccisi	125.8	MJ	34.9444	kWh		market group for electricity, medium voltage | Europe without Switzerland
705	Output	mOutput	NiOx	NiOx	NiO	NiOx	HTL	77-2021 Leccisi	1	kg	1	kg
706	Input	Ressources	Oxygen in air	Oxygen	NiO	NiOx	HTL	77-2021 Leccisi	0.225	kg	0.225	kg		market for oxygen, liquid | RER
707	Input	Input	Nickel, 99.5% (GLO) market for	Nickel	NiO	NiOx	HTL	77-2021 Leccisi	0.828	kg	0.828	kg		market for nickel concentrate, 16% Ni | GLO
708	Input	Input	Isopropanol (GLO) market for	Isopropanol	NiO	NiOx	HTL	77-2021 Leccisi	0.00207	kg	0.00207	kg		market for isopropanol | RER
709	Process	Energy	Heat in chemical industry (RER) market for	Heat	NiO	NiOx	HTL	77-2021 Leccisi	0.528	MJ	0.528	MJ		market for heat, from steam, in chemical industry | RER
710	Process	Energy	Heat in chemical industry (ROW) market for	Heat	NiO	NiOx	HTL	77-2021 Leccisi	2.67	MJ	2.67	MJ		market for heat, from steam, in chemical industry | RER
711	Output	Emission	Water/m3	Water emission to air	NiO	NiOx	HTL	77-2021 Leccisi	0.0093	m3	0.0093	m3		Water | Emission to air | unspecified
712	Output	Emission	Water/m3	Water emission to air	NiO	NiOx	HTL	77-2021 Leccisi	0.0147	m3	0.0147	m3		Water | Emission to air | unspecified
713
714	Input	Input	Methanol	Methanol	PCBM, purified 99%	PCBM	ETL	94-2022 Li	11.87	kg	11.87	kg		market for methanol | RER
715	Input	Input	PCBM, Unpurified	Phenyl-C61-butyric acid methyl ester	PCBM, purified 99%	PCBM	ETL	94-2022 Li	1.05	kg	1.05	kg		Phenyl-C61-butyric acid methyl ester | 94-2022 Li
716	Input	Input	Solvent Regeneration	Solvent regeneration	PCBM, purified 99%	PCBM	ETL	94-2022 Li	237.5	kg	237.5	kg		Solvent regeneration | 94-2022 Li
717	Output	mOutput	PCBM, purified 99%	PCBM	PCBM, purified 99%	PCBM	ETL	94-2022 Li	1	kg	1	kg
718	Input	Input	Formic acid	Formic acid	5-ammonium valeric acid iodide (AVAI)	5-AVAI	Perovskite	94-2022 Li	187.828	g	0.187828	kg		market for formic acid | RER
719	Input	Input	Butane-1,4-diol	1,4-butanediol	5-ammonium valeric acid iodide (AVAI)	5-AVAI	Perovskite	94-2022 Li	367.49	g	0.36749	kg		market for 1,4-butanediol | GLO
720	Input	Input	Ammonia, liquid	Ammonia	5-ammonium valeric acid iodide (AVAI)	5-AVAI	Perovskite	94-2022 Li	69.541	g	0.069541	kg		market for ammonia, anhydrous, liquid | RER
721	Input	Input	Hydrogen, liquid	Hydrogen	5-ammonium valeric acid iodide (AVAI)	5-AVAI	Perovskite	94-2022 Li	4.083	g	0.004083	kg		hydrogen production, gaseous, petroleum refinery operation | Europe without Switzerland
722	Input	Input	Iodine	Iodine	5-ammonium valeric acid iodide (AVAI)	5-AVAI	Perovskite	94-2022 Li	518.18	g	0.51818	kg		market for iodine | GLO
723	infrastructure	Input	Chemical plant, organics	Chemical Plant, organic	5-ammonium valeric acid iodide (AVAI)	5-AVAI	Perovskite	94-2022 Li	4e-09	g	4e-12	kg		market for chemical factory | GLO
724	Process	Input	Electricity	Electricity, medium voltage	5-ammonium valeric acid iodide (AVAI)	5-AVAI	Perovskite	94-2022 Li	1.35e-05	kWh	1.35e-05	kWh		market group for electricity, medium voltage | Europe without Switzerland
725	Output	mOutput	5-AVAI	5-AVAI	5-ammonium valeric acid iodide	5-AVAI	Perovskite	94-2022 Li	1	kg	1	kg
726	Input	Input	Hydrogen sulfide	Hydrogen sulfide	CH3NH3I	MAI	Perovskite	94-2022 Li	0.139	kg	0.139	kg		market for hydrogen sulfide | RER
727	Input	Input	Iodine	Iodine	CH3NH3I	MAI	Perovskite	94-2022 Li	1.04	kg	1.04	kg		market for iodine | GLO
728	Input	Input	Methylamine	Methylamine	CH3NH3I	MAI	Perovskite	94-2022 Li	0.581	kg	0.581	kg		market for methylamine | RER
729	Input	Input	Ethanol	Ethanol from ethylene	CH3NH3I	MAI	Perovskite	94-2022 Li	7.31	kg	7.31	kg		market for ethanol, without water, in 99.7% solution state, from ethylene | RER
730	Input	Input	Diethyl ether	Diethyl Ether	CH3NH3I	MAI	Perovskite	94-2022 Li	20.8	kg	20.8	kg		market for diethyl ether, without water, in 99.95% solution state | RER
731	Process	Input	Electricity	Electricity, medium voltage	CH3NH3I	MAI	Perovskite	94-2022 Li	9.24	kWh	9.24	kWh		market group for electricity, medium voltage | Europe without Switzerland
732	Process	Input	Heat	Heat	CH3NH3I	MAI	Perovskite	94-2022 Li	8.3	MJ	8.3	MJ		market for heat, from steam, in chemical industry | RER
733	Output	Emission	Sulfur	Sulfur emission to air	CH3NH3I	MAI	Perovskite	94-2022 Li	118	kg	118	kg		Sulfur | Emission to air | unspecified
734	Output	mOutput	CH3NH3I	MAI	CH3NH3I	MAI	Perovskite	94-2022 Li	1	kg	1	kg
735	Input	Input	Iodine	Iodine	PbI2	PbI2	Perovskite	94-2022 Li	0.67	kg	0.67	kg		market for iodine | GLO
736	Input	Input	Potassium hydroxide	Potassium hydroxide	PbI2	PbI2	Perovskite	94-2022 Li	0.291	kg	0.291	kg		market for potassium hydroxide | GLO
737	Input	Input	Lead	Lead	PbI2	PbI2	Perovskite	94-2022 Li	0.449	kg	0.449	kg		market for lead | GLO
738	Input	Input	Nitric acid	Nitric acid	PbI2	PbI2	Perovskite	94-2022 Li	0.729	kg	0.729	kg		market for nitric acid, without water, in 50% solution state | RER w/o RU
739	Process	Input	Electricity	Electricity, medium voltage	PbI2	PbI2	Perovskite	94-2022 Li	0.133	kWh	0.133	kWh		market group for electricity, medium voltage | Europe without Switzerland
740	Process	Input	Heat	Heat	PbI2	PbI2	Perovskite	94-2022 Li	13.5	MJ	13.5	MJ		market for heat, from steam, in chemical industry | RER
741	Output	Emission	Nitrogen monoxide	Nitric oxide emission to air	PbI2	PbI2	Perovskite	94-2022 Li	0.0434	kg	0.0434	kg		Nitric oxide | Emission to air | unspecified
742	Output	mOutput	PbI2	PbI2	PbI2	PbI2	Perovskite	94-2022 Li	1	kg	1	kg
743	Input	Input	Bromine	Bromine	P3HT	P3HT	HTL	94-2022 Li	8.97	kg	8.97	kg		market for bromine | GLO
744	Input	Input	Hexane	Hexane	P3HT	P3HT	HTL	94-2022 Li	2.58	kg	2.58	kg		market for hexane | GLO
745	Input	Input	Thiophene	Thiophene	P3HT	P3HT	HTL	94-2022 Li	7.81	kg	7.81	kg		Thiophene | 94-2022 Li
746	Input	Input	Water	Tap water	P3HT	P3HT	HTL	94-2022 Li	11136.1	kg	11136.1	kg		market group for tap water | RER
747	Process	Input	Electricity	Electricity, medium voltage	P3HT	P3HT	HTL	94-2022 Li	131.07	MJ	36.4083	kWh		market group for electricity, medium voltage | Europe without Switzerland
748	Process	Input	Heat	Heat	P3HT	P3HT	HTL	94-2022 Li	1.15	GJ	1150	MJ		market for heat, from steam, in chemical industry | RER
749	Output	mOutput	P3HT	P3HT	P3HT	P3HT	HTL	94-2022 Li	1	kg	1	kg
750	Input	Input	Propene	Propylene	PEDOT:PSS	PEDOT:PSS	HTL	94-2022 Li	0.168	kg	0.168	kg		market for propylene | RER
751	Input	Input	Ethene	Ethylene	PEDOT:PSS	PEDOT:PSS	HTL	94-2022 Li	0.224	kg	0.224	kg		market for ethylene | RER
752	Input	Input	Acetic acid	Acetic acid	PEDOT:PSS	PEDOT:PSS	HTL	94-2022 Li	0.48	kg	0.48	kg		market for acetic acid | GLO
753	Input	Input	Sodium sulfate	Sodium sulfate	PEDOT:PSS	PEDOT:PSS	HTL	94-2022 Li	0.568	kg	0.568	kg		market for sodium sulfate, anhydrite | RER
754	Input	Input	Dichloroethane	Dichloroethane	PEDOT:PSS	PEDOT:PSS	HTL	94-2022 Li	0.244	kg	0.244	kg		Dichloroethane | 94-2022 Li
755	Input	Input	Polystyrene	Polystyrene	PEDOT:PSS	PEDOT:PSS	HTL	94-2022 Li	0.364	kg	0.364	kg		market for polystyrene, general purpose | GLO
756	Input	Input	Sulfuric acid	Sulfuric acid	PEDOT:PSS	PEDOT:PSS	HTL	94-2022 Li	0.7	kg	0.7	kg		market for sulfuric acid | RER
757	Process	Input	Electricity	Electricity, medium voltage	PEDOT:PSS	PEDOT:PSS	HTL	94-2022 Li	3.22	MJ	0.894444	kWh		market group for electricity, medium voltage | Europe without Switzerland
758	Process	Input	Heat	Heat	PEDOT:PSS	PEDOT:PSS	HTL	94-2022 Li	6.82	MJ	6.82	MJ		market for heat, from steam, in chemical industry | RER
759	Output	mOutput	PEDOT:PSS	PEDOT:PSS	PEDOT:PSS	PEDOT:PSS	HTL	94-2022 Li	1	kg	1	kg
760
761	Input	Input	GLO: bromine [allocatable product]	Bromine	PEDOT:PSS	PEDOT:PSS	HTL	97-2022 Zhang	0.039	kg	0.039	kg		market for bromine | GLO
762	Input	Input	GLO: water, deionised, from tap water, at user [allocatable product]	Deionised water	PEDOT:PSS	PEDOT:PSS	HTL	97-2022 Zhang	0.987	kg	0.987	kg		market for water, deionised | Europe without Switzerland
763	Input	Input	Polystyrene granulate (PS) [Plastics]	Polystyrene	PEDOT:PSS	PEDOT:PSS	HTL	97-2022 Zhang	0.12	kg	0.12	kg		market for polystyrene, general purpose | GLO
764	Process	Input	RoW: heat, district or industrial, other than natural gas [allocatable product]	Heat, other than natural gas	PEDOT:PSS	PEDOT:PSS	HTL	97-2022 Zhang	22.5	MJ	22.5	MJ		market for heat, district or industrial, other than natural gas | Europe without Switzerland
765	Input	Input	Thiophene [Materials]	Thiophene	PEDOT:PSS	PEDOT:PSS	HTL	97-2022 Zhang	0.486	kg	0.486	kg		Thiophene | 97-2022 Zhang
766	Process	Input	US: electricity, production mix US [production mix]	Electricity, medium voltage	PEDOT:PSS	PEDOT:PSS	HTL	97-2022 Zhang	4.51	MJ	1.25278	kWh		market group for electricity, medium voltage | Europe without Switzerland
767	Transport	Input	US: transport, freight, rail, diesel [Railway]	Transport, freight, train	PEDOT:PSS	PEDOT:PSS	HTL	97-2022 Zhang	0.387	tkm	0.387	metric ton*km		market for transport, freight, train, fleet average | Europe without Switzerland
768	Transport	Input	RoW: transport, freight, lorry 16-32 metric ton, EURO3 [allocatable product]	Transport, freight, lorry 16-32 metric ton	PEDOT:PSS	PEDOT:PSS	HTL	97-2022 Zhang	0.0645	tkm	0.0645	metric ton*km		market for transport, freight, lorry, 16-32 metric ton, diesel, EURO 3 | RER
769	Output	Output	CH: disposal, municipal solid waste, 22,9% water, to sanitary landfill [sanitary landfill facility]	Municipal solid waste	PEDOT:PSS	PEDOT:PSS	HTL	97-2022 Zhang	0.632	kg	0.632	kg		market for process-specific burdens, municipal waste incineration | Europe without Switzerland
770	Output	mOutput	PEDOT:PSS (1:6 wt) [Materials]	PEDOT:PSS	PEDOT:PSS	PEDOT:PSS	HTL	97-2022 Zhang	1	kg	1	kg
771	Input	Input	C60 regeneration [Materials]	C60-fullerene regeneration	PCBM	PCBM	ETL	97-2022 Zhang	1.21	kg	1.21	kg		C60-fullerene regeneration | 97-2022 Zhang
772	Input	Input	C60-fullerene [Materials]	C60-fullerene	PCBM	PCBM	ETL	97-2022 Zhang	2.12	kg	2.12	kg		C60-fullerene | 97-2022 Zhang
773	Input	Input	CH: disposal, hazardous waste, 25% water, to hazardous waste incineration [hazardous waste incineration]	hazardous waste	PCBM	PCBM	ETL	97-2022 Zhang	63.6	kg	63.6	kg		market for process-specific burdens, hazardous waste incineration plant | RoW
774	Input	Input	GLO: monochlorobenzene [allocatable product]	Monochlorobenzene	PCBM	PCBM	ETL	97-2022 Zhang	0.087	kg	0.087	kg		market for monochlorobenzene | RER
775	Input	Input	GLO: o-dichlorobenzene [allocatable product]	o-dichlorobenzene	PCBM	PCBM	ETL	97-2022 Zhang	220	kg	220	kg		market for o-dichlorobenzene | RER
776	Input	Input	GLO: sodium methoxide, at plant [organics]	Sodium methoxide	PCBM	PCBM	ETL	97-2022 Zhang	0.3	kg	0.3	kg		market for sodium methoxide | GLO
777	Input	Input	Methyl 4-benzoybutyrate p-tosylhydrazone, at plant [Materials]	Methyl 4-benzoybutyrate p-tosylhydrazon	PCBM	PCBM	ETL	97-2022 Zhang	2.01	kg	2.01	kg		Methyl 4-Benzobutyrate | 97-2022 Zhang
778	Input	Input	nitrogen, liquid [allocatable product]	Nitrogen liquid	PCBM	PCBM	ETL	97-2022 Zhang	18.9	kg	18.9	kg		market for nitrogen, liquid | RER
779	Input	Input	RER: steam, for chemical processes, at plant [Auxiliary material]	Steam	PCBM	PCBM	ETL	97-2022 Zhang	495	kg	495	kg		market for steam, in chemical industry | RER
780	Input	Input	RER: tap water, at user [Appropriation]	Tap water	PCBM	PCBM	ETL	97-2022 Zhang	26400	kg	26400	kg		market group for tap water | RER
781	Input	Input	RoW: pyridine-compound [allocatable product]	Pyridine-compound	PCBM	PCBM	ETL	97-2022 Zhang	39.5	kg	39.5	kg		market for pyridine-compound | GLO
782	Input	Input	RoW: toluene, liquid [allocatable product]	Toluene, liquid	PCBM	PCBM	ETL	97-2022 Zhang	0.11	kg	0.11	kg		market for toluene, liquid | RER
783	Transport	Input	RoW: transport, freight, lorry 16-32 metric ton, EURO3 [allocatable product]	Transport, freight, lorry 16-32 metric ton	PCBM	PCBM	ETL	97-2022 Zhang	18.6	tkm	18.6	metric ton*km		market for transport, freight, lorry, 16-32 metric ton, diesel, EURO 3 | RER
784	Input	Input	Solvent regeneration [Materials]	Solvent regeneration	PCBM	PCBM	ETL	97-2022 Zhang	347	kg	347	kg		Solvent regeneration | 97-2022 Zhang
785	Process	Input	US: electricity, medium voltage, at grid [supply mix]	Electricity, medium voltage	PCBM	PCBM	ETL	97-2022 Zhang	159	MJ	44.1667	kWh		market group for electricity, medium voltage | Europe without Switzerland
786	Transport	Input	US: transport, freight, rail, diesel [Railway]	Transport, freight, train	PCBM	PCBM	ETL	97-2022 Zhang	112	tkm	112	metric ton*km		market for transport, freight, train, fleet average | Europe without Switzerland
787	Output	mOutput	PCBM, unpurified, at plant [Materials]	PCBM	PCBM	PCBM	ETL	97-2022 Zhang	1	kg	1	kg
788	Output	Output	Water (waste water, untreated) [Production residues in life cycle]	Wastewater	PCBM	PCBM	ETL	97-2022 Zhang	26600	kg	26.6	m3		treatment of wastewater, average, wastewater treatment | Europe without Switzerland
789	Output	Output	Nitrogen (atmospheric nitrogen) [Inorganic emissions to air]	Nitrogen emission to air	PCBM	PCBM	ETL	97-2022 Zhang	18.9	kg	18.9	kg		Nitrogen | Emission to air | unspecified
790	Input	Input	Bisaldehyde, 85%, at plant [Materials]	Bisaldehyde	Bis-C60	Bis-C60	Back electrode	97-2022 Zhang	0.567	kg	0.567	kg		Bisaldehyde | 97-2022 Zhang
791	Input	Input	Sarcosine, at plant [Materials]	Sarcosine	Bis-C60	Bis-C60	Back electrode	97-2022 Zhang	0.367	kg	0.367	kg		Sarcosine | 97-2022 Zhang
792	Input	Input	C60-fullerene [Materials]	C60-fullerene	Bis-C60	Bis-C60	Back electrode	97-2022 Zhang	3	kg	3	kg		C60-fullerene | 97-2022 Zhang
793	Input	Input	RoW: toluene, liquid [allocatable product]	Toluene, liquid	Bis-C60	Bis-C60	Back electrode	97-2022 Zhang	2600	kg	2600	kg		market for toluene, liquid | RER
794	Input	Input	Silica gel, at plant [Materials]	Silica gel	Bis-C60	Bis-C60	Back electrode	97-2022 Zhang	49.2	kg	49.2	kg		Silica gel | 97-2022 Zhang
795	Input	Input	Naphtha [Organic intermediate products]	Naphtha	Bis-C60	Bis-C60	Back electrode	97-2022 Zhang	1.31	kg	1.31	kg		market for naphtha | RER
796	Input	Input	RoW: steam, in chemical industry [allocatable product]	Steam	Bis-C60	Bis-C60	Back electrode	97-2022 Zhang	4.45	kg	4.45	kg		market for steam, in chemical industry | RER
797	Transport	Input	RoW: transport, freight, lorry 16-32 metric ton, EURO3 [allocatable product]	Transport, freight, lorry 16-32 metric ton	Bis-C60	Bis-C60	Back electrode	97-2022 Zhang	281	tkm	281	metric ton*km		market for transport, freight, lorry, 16-32 metric ton, diesel, EURO 3 | RER
798	Process	Input	US: electricity, production mix US [production mix]	Electricity, medium voltage	Bis-C60	Bis-C60	Back electrode	97-2022 Zhang	2.86	MJ	0.794444	kWh		market group for electricity, medium voltage | Europe without Switzerland
799	Transport	Input	US: transport, freight, rail, diesel [Railway]	Transport, freight, train	Bis-C60	Bis-C60	Back electrode	97-2022 Zhang	1680	tkm	1680	metric ton*km		market for transport, freight, train, fleet average | Europe without Switzerland
800	Input	Input	Cooling water [Waste for recovery]	Cooling Water	Bis-C60	Bis-C60	Back electrode	97-2022 Zhang	400	kg	0.4	m3		Water, cooling, unspecified natural origin | Resource | in water
801	Input	Input	Nitrogen gaseous [Inorganic intermediate products]	Nitrogen, liquid	Bis-C60	Bis-C60	Back electrode	97-2022 Zhang	0.288	kg	0.233198	kg		market for nitrogen, liquid | RER
802	Input	Input	C60-fullerene, credit [Materials]	C60-fullerene	Bis-C60	Bis-C60	Back electrode	97-2022 Zhang	-0.587	kg	-0.587	kg		C60-fullerene regeneration | 97-2022 Zhang
803	Input	Input	GLO: methanol [allocatable product]	Methanol	Bis-C60	Bis-C60	Back electrode	97-2022 Zhang	223	kg	223	kg		market for methanol | RER
804	Input	Input	RoW: water, deionised, from tap water, at user [allocatable product]	Deionised water	Bis-C60	Bis-C60	Back electrode	97-2022 Zhang	281	kg	281	kg		market for water, deionised | Europe without Switzerland
805	Output	mOutput	Bis-C60, at plant [Materials]	Bis-C60	Bis-C60	Bis-C60	Back electrode	97-2022 Zhang	1	kg	1	kg
806	Output	Output	RoW: municipal solid waste [Waste]	Municipal solid waste	Bis-C60	Bis-C60	Back electrode	97-2022 Zhang	49.2	kg	49.2	kg		market for process-specific burdens, municipal waste incineration | Europe without Switzerland
807	Output	Output	RoW: hazardous waste, for incineration [Waste]	Hazardous waste	Bis-C60	Bis-C60	Back electrode	97-2022 Zhang	2.62	kg	2.62	kg		market for process-specific burdens, municipal waste incineration | Europe without Switzerland
808	Output	Output	Other emissions to air [Other emissions to air]	Emissions to air	Bis-C60	Bis-C60	Back electrode	97-2022 Zhang	3.93e-05	kg	3.93e-05	kg		N/A
809	Output	Output	Toluene [ecoinvent long-term to air]	Toluene, emission to air	Bis-C60	Bis-C60	Back electrode	97-2022 Zhang	2.6e-05	kg	2.6e-05	kg		Toluene | Emission to air | unspecified
810	Output	Output	Naphtha [Group NMVOC to air]	Naphtha, emission to air	Bis-C60	Bis-C60	Back electrode	97-2022 Zhang	1.31e-05	kg	1.31e-05	kg		Naphthalene | Emission to air | unspecified
811	Output	Output	Water (waste water, untreated) [Production residues in life cycle]	Wastewater	Bis-C60	Bis-C60	Back electrode	97-2022 Zhang	510	kg	0.51	m3		treatment of wastewater, average, wastewater treatment | Europe without Switzerland
812	Input	Input	GLO: fatty alcohol [allocatable product]	Fatty alcohol	1,8-diiodooctane	1,8-diiodooctane	(Auxiliary) Perovskite	97-2022 Zhang	0.754	kg	0.754	kg		market for fatty alcohol | GLO
813	Input	Input	GLO: solvents, organic, unspecified, at plant [organics]	Solvent organic	1,8-diiodooctane	1,8-diiodooctane	(Auxiliary) Perovskite	97-2022 Zhang	1.3	kg	1.3	kg		market for solvent, organic | GLO
814	Input	Input	hydriodic acid (HI) [Valuable substances]	Hydriodic Acid	1,8-diiodooctane	1,8-diiodooctane	(Auxiliary) Perovskite	97-2022 Zhang	1.32	kg	1.32	kg		Hydriodic Acid | 1-2015 Zhang
815	Input	Input	Nitrogen gaseous [Inorganic intermediate products]	Nitrogen, liquid	1,8-diiodooctane	1,8-diiodooctane	(Auxiliary) Perovskite	97-2022 Zhang	0.288	kg	0.233198	kg		market for nitrogen, liquid | RER
816	Input	Input	RoW: steam, in chemical industry [allocatable product]	Steam	1,8-diiodooctane	1,8-diiodooctane	(Auxiliary) Perovskite	97-2022 Zhang	4.45	kg	4.45	kg		market for steam, in chemical industry | RER
817	Input	Input	RoW: toluene, liquid [allocatable product]	Toluene, liquid	1,8-diiodooctane	1,8-diiodooctane	(Auxiliary) Perovskite	97-2022 Zhang	8.94	kg	8.94	kg		market for toluene, liquid | RER
818	Transport	Input	RoW: transport, freight, lorry 16-32 metric ton, EURO3 [allocatable product]	Transport, freight, lorry 16-32 metric ton	1,8-diiodooctane	1,8-diiodooctane	(Auxiliary) Perovskite	97-2022 Zhang	1.23	tkm	1.23	metric ton*km		market for transport, freight, lorry, 16-32 metric ton, diesel, EURO 3 | RER
819	Process	Input	US: electricity, production mix US [production mix]	Electricity, medium voltage	1,8-diiodooctane	1,8-diiodooctane	(Auxiliary) Perovskite	97-2022 Zhang	2.85	MJ	0.791667	kWh		market group for electricity, medium voltage | Europe without Switzerland
820	Transport	Input	US: transport, freight, rail, diesel [Railway]	Transport, freight, train	1,8-diiodooctane	1,8-diiodooctane	(Auxiliary) Perovskite	97-2022 Zhang	7.39	tkm	7.39	metric ton*km		market for transport, freight, train, fleet average | Europe without Switzerland
821	Input	Input	Cooling water [Waste for recovery]	Cooling Water	1,8-diiodooctane	1,8-diiodooctane	(Auxiliary) Perovskite	97-2022 Zhang	400	kg	0.4	m3		Water, cooling, unspecified natural origin | Resource | in water
822	Output	mOutput	1,8-Diiodooctane, DIO, at plant [Materials]	1,8-diiodooctane	1,8-diiodooctane	1,8-diiodooctane	(Auxiliary) Perovskite	97-2022 Zhang	1	kg	1	kg
823	Output	Output	RoW: hazardous waste, for incineration [Waste]	Hazardous waste	1,8-diiodooctane	1,8-diiodooctane	(Auxiliary) Perovskite	97-2022 Zhang	11.3	kg	11.3	kg		market for process-specific burdens, municipal waste incineration | Europe without Switzerland
824	Input	Input	GLO: silver [allocatable product]	Silver	Silver paste	Silver	Back electrode	97-2022 Zhang	0.7	kg	0.7	kg		market for silver | GLO
825	Input	Input	RoW: butyl acetate [allocatable product]	Butyl acetate	Silver paste	Silver	Back electrode	97-2022 Zhang	0.3	kg	0.3	kg		market for n-butyl acetate | RER
826	Input	Input	RoW: methylcyclohexane [allocatable product]	Methylcyclohexane	Silver paste	Silver	Back electrode	97-2022 Zhang	0.882	kg	0.882	kg		market for methylcyclohexane | GLO
827	Input	Input	RoW: nitric acid, without water, in 50% solution state [allocatable product]	Nitric acid	Silver paste	Silver	Back electrode	97-2022 Zhang	2.02	kg	2.02	kg		market for nitric acid, without water, in 50% solution state | RER w/o RU
828	Transport	Input	RoW: transport, freight, lorry 16-32 metric ton, EURO3 [allocatable product]	Transport, freight, lorry 16-32 metric ton	Silver paste	Silver	Back electrode	97-2022 Zhang	0.39	tkm	0.39	metric ton*km		market for transport, freight, lorry, 16-32 metric ton, diesel, EURO 3 | RER
829	Transport	Input	US: transport, freight, rail, diesel [Railway]	Transport, freight, train	Silver paste	Silver	Back electrode	97-2022 Zhang	2.34	tkm	2.34	metric ton*km		market for transport, freight, train, fleet average | Europe without Switzerland
830	Output	mOutput	Silver paste [Materials] [Materials]	Silver	Silver paste	Silver	Back electrode	97-2022 Zhang	1	kg	1	kg
831	Output	Output	Water (waste water, untreated) [Production residues in life cycle]	Wastewater	Silver paste	Silver	Back electrode	97-2022 Zhang	2.6	kg	0.0026	m3		treatment of wastewater, average, wastewater treatment | Europe without Switzerland
832	Output	Output	Nitrogen dioxide [Inorganic emissions to air]	Nitrogen dioxide, emission to air	Silver paste	Silver	Back electrode	97-2022 Zhang	0.299	kg	0.299	kg		Nitrogen oxides | Emission to air | unspecified
833	Input	Input	GLO: heptane [allocatable product]	Heptane	ZnO nanoparticle by a sol-gel method	ZnO	ETL	97-2022 Zhang	0.647	kg	0.647	kg		market for heptane | GLO
834	Transport	Input	RoW: transport, freight, lorry 16-32 metric ton, EURO3 [allocatable product]	Transport, freight, lorry 16-32 metric ton	ZnO nanoparticle by a sol-gel method	ZnO	ETL	97-2022 Zhang	0.773	tkm	0.773	metric ton*km		market for transport, freight, lorry, 16-32 metric ton, diesel, EURO 3 | RER
835	Input	Input	Tetramethyl ammonium hydroxide (TMAH) [Valuable substances]	Tetramethyl ammonium hydroxide	ZnO nanoparticle by a sol-gel method	ZnO	ETL	97-2022 Zhang	4.87	kg	4.87	kg		Tetramethyl ammonium hydroxide | 97-2022 Zhang
836	Process	Input	US: electricity, production mix US [production mix]	Electricity, medium voltage	ZnO nanoparticle by a sol-gel method	ZnO	ETL	97-2022 Zhang	1.07	MJ	0.297222	kWh		market group for electricity, medium voltage | Europe without Switzerland
837	Input	Input	US: ethanol, without water, in 99,7% solution state, from fermentation [allocatable product]	Ethanol from fermentation	ZnO nanoparticle by a sol-gel method	ZnO	ETL	97-2022 Zhang	0.603	kg	0.603	kg		market for ethanol, without water, in 99.7% solution state, from fermentation | GLO
838	Transport	Input	US: transport, freight, rail, diesel [Railway]	Transport, freight, train	ZnO nanoparticle by a sol-gel method	ZnO	ETL	97-2022 Zhang	6.61	tkm	6.61	metric ton*km		market for transport, freight, train, fleet average | Europe without Switzerland
839	Input	Input	Zinc acetate [Valuable substances]	Zinc acetate	ZnO nanoparticle by a sol-gel method	ZnO	ETL	97-2022 Zhang	4.9	kg	4.9	kg		Zinc acetate | 97-2022 Zhang
840	Output	mOutput	ZnO nanoparticle [Valuable substances]	ZnO	ZnO nanoparticle by a sol-gel method	ZnO	ETL	97-2022 Zhang	1	kg	1	kg
841	Output	Output	Water (waste water, untreated) [Production residues in life cycle]	Wastewater	ZnO nanoparticle by a sol-gel method	ZnO	ETL	97-2022 Zhang	10	kg	0.01	m3		treatment of wastewater, average, wastewater treatment | Europe without Switzerland
842	Process	Output	Waste heat [ecoinvent long-term to air]	Waste heat, emission to air	ZnO nanoparticle by a sol-gel method	ZnO	ETL	97-2022 Zhang	1.07	MJ	1.07	MJ		Heat, waste | Emission to air | unspecified
843	Input	Input	GLO: bromine [allocatable product]	Bromine	P3HT	P3HT	HTL	97-2022 Zhang	8.97	kg	8.97	kg		market for bromine | GLO
844	Input	Input	GLO: hexane [allocatable product]	Hexane	P3HT	P3HT	HTL	97-2022 Zhang	2.58	kg	2.58	kg		market for hexane | GLO
845	Process	Input	RoW: heat, district or industrial, natural gas [allocatable product]	Heat natural gas	P3HT	P3HT	HTL	97-2022 Zhang	464	MJ	464	MJ		market for heat, district or industrial, natural gas | Europe without Switzerland
846	Input	Input	Thiophene [Materials]	Triophene	P3HT	P3HT	HTL	97-2022 Zhang	7.81	kg	7.81	kg		Thiophene | 97-2022 Zhang
847	Transport	Input	transport, freight, lorry 16-32 metric ton, EURO3 [allocatable product]	Transport, freight, lorry 16-32 metric ton	P3HT	P3HT	HTL	97-2022 Zhang	1.94	tkm	1.94	metric ton*km		market for transport, freight, lorry, 16-32 metric ton, diesel, EURO 3 | RER
848	Process	Input	US: electricity, production mix US [production mix]	Electricity, medium voltage	P3HT	P3HT	HTL	97-2022 Zhang	95.4	MJ	26.5	kWh		market group for electricity, medium voltage | Europe without Switzerland
849	Transport	Input	US: transport, freight, rail, diesel [Railway]	Transport, freight, train	P3HT	P3HT	HTL	97-2022 Zhang	11.6	tkm	11.6	metric ton*km		market for transport, freight, train, fleet average | Europe without Switzerland
850	Input	Input	Cooling water [Waste for recovery]	Cooling Water	P3HT	P3HT	HTL	97-2022 Zhang	11100	kg	11.1	m3		Water, cooling, unspecified natural origin | Resource | in water
851	Output	Output	CH: disposal, municipal solid waste, 22,9% water, to sanitary landfill [sanitary landfill facility]	Municipal solid waste	P3HT	P3HT	HTL	97-2022 Zhang	18.4	kg	18.4	kg		market for process-specific burdens, municipal waste incineration | Europe without Switzerland
852	Output	mOutput	P3HT [Valuable substances]	P3HT	P3HT	P3HT	HTL	97-2022 Zhang	1	kg	1	kg
853	Transport	Input	RoW: transport, freight, lorry 16-32 metric ton, EURO3 [allocatable product]	Transport, freight, lorry 16-32 metric ton	Zr-Nanoxide	ZrO2	ETL	97-2022 Zhang	0.1	tkm	0.1	metric ton*km		market for transport, freight, lorry, 16-32 metric ton, diesel, EURO 3 | RER
854	Input	Input	Terpineol [Materials]	Terpineol	Zr-Nanoxide	ZrO2	HTL	97-2022 Zhang	0.82	kg	0.82	kg		Terpineol | 23-2018 Alberola-Borràs
855	Transport	Input	US: transport, freight, rail, diesel [Railway]	Transport, freight, train	Zr-Nanoxide	ZrO2	HTL	97-2022 Zhang	0.6	tkm	0.6	metric ton*km		market for transport, freight, train, fleet average | Europe without Switzerland
856	Input	Input	ZrO2 nanoparticle, at plant [Materials]	Zirconium dioxide nanoparticle	Zr-Nanoxide	ZrO2	HTL	97-2022 Zhang	0.18	kg	0.18	kg		Zirconium dioxide nanoparticle | 97-2022 Zhang
857	Output	mOutput	Zr-Nanoxide paste, at plant [Materials]	ZrO2	Zr-Nanoxide	ZrO2	HTL	97-2022 Zhang	1	kg	1	kg
858	Input	Input	Ethyl cellulose [Materials]	Ethyl cellulose	Carbon paste	Carbon	Back electrode	97-2022 Zhang	0.0148	kg	0.0148	kg		Ethyl cellulose | 23-2018 Alberola-Borràs
859	Input	Input	Mesoporous carbon, at plant [Materials]	Mesoporous carbon	Carbon paste	Carbon	Back electrode	97-2022 Zhang	0.0627	kg	0.0627	kg		Mesoporous carbon | 97-2022 Zhang
860	Input	Input	RoW: graphite [allocatable product]	Graphite	Carbon paste	Carbon	Back electrode	97-2022 Zhang	0.188	kg	0.188	kg		market for graphite | GLO
861	Input	Input	Terpineol [Materials]	Terpineol	Carbon paste	Carbon	Back electrode	97-2022 Zhang	0.586	kg	0.586	kg		Terpineol | 23-2018 Alberola-Borràs
862	Transport	Input	transport, freight, lorry 16-32 metric ton, EURO3 [allocatable product]	Transport, freight, lorry 16-32 metric ton	Carbon paste	Carbon	Back electrode	97-2022 Zhang	0.1	tkm	0.1	metric ton*km		market for transport, freight, lorry, 16-32 metric ton, diesel, EURO 3 | RER
863	Process	Input	US: electricity, production mix US [production mix]	Electricity, medium voltage	Carbon paste	Carbon	Back electrode	97-2022 Zhang	47.9	MJ	13.3056	kWh		market group for electricity, medium voltage | Europe without Switzerland
864	Input	Input	US: ethanol, without water, in 99,7% solution state, from fermentation [allocatable product]	Ethanol from fermentation	Carbon paste	Carbon	Back electrode	97-2022 Zhang	0.148	kg	0.148	kg		market for ethanol, without water, in 99.7% solution state, from fermentation | GLO
865	Transport	Input	US: transport, freight, rail, diesel [Railway]	Transport, freight, train	Carbon paste	Carbon	Back electrode	97-2022 Zhang	0.6	tkm	0.6	metric ton*km		market for transport, freight, train, fleet average | Europe without Switzerland
866	Output	mOutput	Carbon paste, at plant [Materials]	Carbon	Carbon paste	Carbon	Back electrode	97-2022 Zhang	1	kg	1	kg
867	Process	Output	Waste heat [ecoinvent long-term to air]	Waste heat, emission to air	Carbon paste	Carbon	Back electrode	97-2022 Zhang	47.9	MJ	47.9	MJ		Heat, waste | Emission to air | unspecified
868	Input	Input	5-Ammonium valeric acid iodide (5 AVA-I), at plant [Materials]	5-amino valeric acid	5-AVAI	5-AVAI	Perovskite	97-2022 Zhang	0.478	kg	0.478	kg		5-amino valeric acid | 97-2022 Zhang
869	Input	Input	hydriodic acid (HI, 57%wt in water) [Materials]	Hydriodic Acid	5-AVAI	5-AVAI	Perovskite	97-2022 Zhang	1.44	kg	1.44	kg		Hydriodic Acid | 1-2015 Zhang
870	Output	mOutput	5-AVAI, at plant [Materials]	5-AVAI	5-AVAI	5-AVAI	Perovskite	97-2022 Zhang	1	kg	1	kg
871	Output	Output	CH: disposal, municipal solid waste, 22,9% water, to sanitary landfill [sanitary landfill facility]	Municipal solid waste	5-AVAI	5-AVAI	Perovskite	97-2022 Zhang	0.916	kg	0.916	kg		market for process-specific burdens, municipal waste incineration | Europe without Switzerland
872
873	Input	Input	Water, deionised, from tap water, at user {Europe without Switzerland}| market for water, deionised, from tap water, at user | Conseq, U	Deionised water	Terpineol	Terpineol	(Auxiliary) ETL	113-2023 Singh	116.692	g	0.116692	kg		market for water, deionised | Europe without Switzerland
874	Input	Input	Dichloromethane {RER}| market for dichloromethane | Conseq, U	Dichloromethane	Terpineol	Terpineol	(Auxiliary) ETL	113-2023 Singh	550.611	g	0.550611	kg		market for dichloromethane | RER
875	Input	Input	Hydrogen, liquid {RER}| hydrogen cracking, APME | Conseq, U	Hydrogen	Terpineol	Terpineol	(Auxiliary) ETL	113-2023 Singh	25.935	g	0.025935	kg		hydrogen production, gaseous, petroleum refinery operation | Europe without Switzerland
876	Input	Input	Acetone, liquid {RER}| market for acetone, liquid | Conseq, U	Acetone	Terpineol	Terpineol	(Auxiliary) ETL	113-2023 Singh	753.053	g	0.753053	kg		market for acetone, liquid | RER
877	Input	Input	Acetylene {RER}| market for acetylene | Conseq, U	Acetylene	Terpineol	Terpineol	(Auxiliary) ETL	113-2023 Singh	337.602	g	0.337602	kg		market for acetylene | RER
878	infrastructure	Input	Chemical factory, organics {GLO}| market for | Conseq, U	Chemical factory, organics	Terpineol	Terpineol	(Auxiliary) ETL	113-2023 Singh	4e-10	p	4e-10	unit		market for chemical factory, organics | GLO
879	Process	Process	Electricity, low voltage {RER}| market group for | Conseq, U	Electricity, low voltage	Terpineol	Terpineol	(Auxiliary) ETL	113-2023 Singh	0.42	kWh	0.42	kWh		market group for electricity, low voltage | Europe without Switzerland
880	Output	Emission	Hydrogen chloride (emission to water)	Hydrogen chloride, emission to water	Terpineol	Terpineol	(Auxiliary) ETL	113-2023 Singh	236.366	g	0.236366	kg		Hydrochloric acid | Emission to water | unspecified
881	Output	Emission	Water	Water emission to air	Terpineol	Terpineol	(Auxiliary) ETL	113-2023 Singh	116.692	g	0.000116692	m3		Water | Emission to air | unspecified
882	Output	Emission	Organic chlorine compounds (unspecified) (emission to water)	Chlorine, emission to air	Terpineol	Terpineol	(Auxiliary) ETL	113-2023 Singh	431.03	g	0.43103	kg		Chlorine | Emission to air | unspecified
883	Output	mOutput	Terpineol	Terpineol	Terpineol	Terpineol	(Auxiliary) ETL	113-2023 Singh	1	kg	1	kg
884	Input	Input	Isopropanol {RoW}| market for isopropanol | Conseq, U	Isopropanol	Titanium (IV) isopropoxide (TTIP)	TIO2	ETL	113-2023 Singh	919.4	g	0.9194	kg		market for isopropanol | RER
885	Input	Input	Titanium tetrachloride {GLO}| market for | Conseq, U	Titanium tetrachloride	Titanium (IV) isopropoxide (TTIP)	TIO2	ETL	113-2023 Singh	725.5	g	0.7255	kg		market for titanium tetrachloride | GLO
886	Input	Input	Steam, in chemical industry {GLO}| market for | Conseq, U	Steam	Titanium (IV) isopropoxide (TTIP)	TIO2	ETL	113-2023 Singh	4450	g	4.45	kg		market for steam, in chemical industry | RER
887	Input	Input	Nitrogen, via cryogenic air separation, production mix, at plant, gaseous EU-27 S	Nitrogen liquid	Titanium (IV) isopropoxide (TTIP)	TIO2	ETL	113-2023 Singh	230	g	0.23	kg		market for nitrogen, liquid | RER
888	Input	Input	Cooling water	Cooling Water	Titanium (IV) isopropoxide (TTIP)	TIO2	ETL	113-2023 Singh	400000	g	0.4	m3		Water, cooling, unspecified natural origin | Resource | in water
889	Process	Process	Electricity, low voltage {IN-Northern grid}| market for electricity, low voltage | Conseq, U	Electricity, low voltage	Titanium (IV) isopropoxide (TTIP)	TIO2	ETL	113-2023 Singh	2.85	MJ	0.791667	kWh		market group for electricity, low voltage | Europe without Switzerland
890	Output	mOutput	Titanium (IV) isopropoxide (TTIP)	TIO2	Titanium (IV) isopropoxide (TTIP)	TIO2	ETL	113-2023 Singh	1	kg	1	kg
891	Input	Input	Cellulose fibre, inclusive blowing in {GLO}| market for | Conseq, U	Cellulose fibre	Ethyl cellulose	Ethyl cellulose	(Auxiliary) ETL	113-2023 Singh	356.735	g	0.356735	kg		market for cellulose fibre | RoW
892	Input	Input	Ethanol, without water, in 99,7% solution state, from ethylene {RER}| market for ethanol, without water, in 99,7% solution state, from ethylene | Conseq, U	Ethanol from ethylene	Ethyl cellulose	Ethyl cellulose	(Auxiliary) ETL	113-2023 Singh	101.359	g	0.101359	kg		market for ethanol, without water, in 99.7% solution state, from ethylene | RER
893	Input	Input	Hydrochloric acid, without water, in 30% solution state {RoW}| hydrochloric acid production, from the reaction of hydrogen with chlorine | Conseq, U	Hydrochloric acid	Ethyl cellulose	Ethyl cellulose	(Auxiliary) ETL	113-2023 Singh	80.202	g	0.080202	kg		market for hydrochloric acid, without water, in 30% solution state | RER
894	infrastructure	Input	Chemical factory, organics {GLO}| market for | Conseq, U	Chemical factory, organics	Ethyl cellulose	Ethyl cellulose	(Auxiliary) ETL	113-2023 Singh	4e-10	p	4e-10	unit		market for chemical factory, organics | GLO
895	Process	Process	Electricity, low voltage {RER}| market group for | Conseq, U	Electricity, low voltage	Ethyl cellulose	Ethyl cellulose	(Auxiliary) ETL	113-2023 Singh	1.35e-06	kWh	1.35e-06	kWh		market group for electricity, low voltage | Europe without Switzerland
896	Output	Emission	Hydrogen chloride (emission to water)	Hydrogen chloride, emission to water	Ethyl cellulose	Ethyl cellulose	(Auxiliary) ETL	113-2023 Singh	80.202	g	0.080202	kg		Hydrochloric acid | Emission to water | unspecified
897	Output	Emission	Water (emission to water)	Water emission to water	Ethyl cellulose	Ethyl cellulose	(Auxiliary) ETL	113-2023 Singh	39.603	g	3.9603e-05	m3		Water | Emission to water | unspecified
898	Output	mOutput	Ethyl cellulose	Ethyl cellulose	Ethyl cellulose	Ethyl cellulose	(Auxiliary) ETL	113-2023 Singh	1	kg	1	kg
899	Input	Input	Iodine {RER}| production | Conseq, U	Iodine	Methylammonium iodide (MAI)	MAI	Perovskite	113-2023 Singh	1.91	g	0.799163	kg		market for iodine | GLO
900	Input	Input	Hydrazine {RER}| market for hydrazine | Conseq, U	Hydrazine	Methylammonium iodide (MAI)	MAI	Perovskite	113-2023 Singh	0.12	g	0.0502092	kg		market for hydrazine | RER
901	Input	Input	Methylamine {RER}| market for methylamine | Conseq, U	Methylamine	Methylammonium iodide (MAI)	MAI	Perovskite	113-2023 Singh	0.47	g	0.196653	kg		market for methylamine | RER
902	Process	Process	Electricity, medium voltage {RER}| market group for | Conseq, U	Electricity, medium voltage	Methylammonium iodide (MAI)	MAI	Perovskite	113-2023 Singh	1.8	MJ	209.205	kWh		market group for electricity, medium voltage | Europe without Switzerland
903	Process	Process	Electricity, medium voltage {RER}| market group for | Conseq, U	Electricity, medium voltage	Methylammonium iodide (MAI)	MAI	Perovskite	113-2023 Singh	45.43	MJ	5280.1	kWh		market group for electricity, medium voltage | Europe without Switzerland
904	Output	Emission	Nitrogen, total (emission to air)	Nitrogen emission to air	Methylammonium iodide (MAI)	MAI	Perovskite	113-2023 Singh	0.0971	g	0.0406276	kg		Nitrogen | Emission to air | unspecified
905	Output	mOutput	Methylammonium iodide (MAI)	MAI	Methylammonium iodide (MAI)	MAI	Perovskite	113-2023 Singh	0.00239	kg	1	kg
906	Input	Input	Lead {GLO}| market for | Conseq, U	Lead	Lead Iodide (PbI2)	PbI2	Perovskite	113-2023 Singh	3.11	g	0.450725	kg		market for lead | GLO
907	Input	Input	Nitric acid, without water, in 50% solution state {RER}| nitric acid production, product in 50% solution state | Conseq, U	Nitric acid	Lead Iodide (PbI2)	PbI2	Perovskite	113-2023 Singh	1.89	g	0.273913	kg		market for nitric acid, without water, in 50% solution state | RER w/o RU
908	Input	Input	Iodine {RER}| production | Conseq, U	Iodine	Lead Iodide (PbI2)	PbI2	Perovskite	113-2023 Singh	4.56	g	0.66087	kg		market for iodine | GLO
909	Input	Input	Potassium hydroxide {RER}| production | Conseq, U	Potassium hydroxide	Lead Iodide (PbI2)	PbI2	Perovskite	113-2023 Singh	2.02	g	0.292754	kg		market for potassium hydroxide | GLO
910	Input	Input	N,N-dimethylformamide {RER}| production | Conseq, U	N,N-dimethylformamide	Lead Iodide (PbI2)	PbI2	Perovskite	113-2023 Singh	9.65	g	1.39855	kg		market for N,N-dimethylformamide | GLO
911	Output	Emission	Hydrogen (emission to air)	Hydrogen emission to air	Lead Iodide (PbI2)	PbI2	Perovskite	113-2023 Singh	0.0243	g	0.00352174	kg		Hydrogen | Emission to air | unspecified
912	Output	mOutput	Lead Iodide (PbI2)	PbI2	Lead Iodide (PbI2)	PbI2	Perovskite	113-2023 Singh	0.0069	kg	1	kg
913	Input	Input	Formic acid {RER}| market for | Conseq, U	Formic acid	5-ammonium valeric acid iodide (AVAI)	5-AVAI	Perovskite	113-2023 Singh	187.828	g	0.187828	kg		market for formic acid | RER
914	Input	Input	Butane-1,4-diol {RER}| production | Conseq, U	1,4-butanediol	5-ammonium valeric acid iodide (AVAI)	5-AVAI	Perovskite	113-2023 Singh	367.49	g	0.36749	kg		market for 1,4-butanediol | GLO
915	Input	Input	Ammonia, liquid {RER}| market for | Conseq, U	Ammonia	5-ammonium valeric acid iodide (AVAI)	5-AVAI	Perovskite	113-2023 Singh	69.541	g	0.069541	kg		market for ammonia, anhydrous, liquid | RER
916	Input	Input	Hydrogen, liquid {RER}| market for | Conseq, U	Hydrogen	5-ammonium valeric acid iodide (AVAI)	5-AVAI	Perovskite	113-2023 Singh	4.083	g	0.004083	kg		hydrogen production, gaseous, petroleum refinery operation | Europe without Switzerland
917	Input	Input	Iodine {GLO}| market for | Conseq, U	Iodine	5-ammonium valeric acid iodide (AVAI)	5-AVAI	Perovskite	113-2023 Singh	518.18	g	0.51818	kg		market for iodine | GLO
918	infrastructure	Input	Chemical factory, organics {GLO}| market for | Conseq, U	Chemical factory, organics	5-ammonium valeric acid iodide (AVAI)	5-AVAI	Perovskite	113-2023 Singh	4e-10	p	4e-10	unit		market for chemical factory, organics | GLO
919	Process	Process	Electricity, low voltage {RER}| market group for | Conseq, U	Electricity, low voltage	5-ammonium valeric acid iodide (AVAI)	5-AVAI	Perovskite	113-2023 Singh	4.86e-06	MJ	1.35e-06	kWh		market group for electricity, low voltage | Europe without Switzerland
920	Output	Emission	Water (emission to water)	Water emission to water	5-ammonium valeric acid iodide (AVAI)	5-AVAI	Perovskite	113-2023 Singh	146.996	g	0.146996	m3		Water | Emission to water | unspecified
921	Output	mOutput	5-ammonium valeric acid iodide (AVAI)	5-AVAI	5-ammonium valeric acid iodide (AVAI)	5-AVAI	Perovskite	113-2023 Singh	1	kg	1	kg
922	Input	Input	Ethylene glycol {GLO}| market for | Conseq, U	Ethylene glycol	NiOx	NiOx	HTL	113-2023 Singh	0.6293	kg	0.6293	kg		market for ethylene glycol | RER
923	Input	Input	Ethylenediamine {RoW}| market for ethylenediamine | Conseq, U	Ethylenediamine	NiOx	NiOx	HTL	113-2023 Singh	0.1555	kg	0.1555	kg		market for ethylene diamine | RER
924	Input	Input	Nitric acid, without water, in 50% solution state {RoW}| nitric acid production, product in 50% solution state | Conseq, U	Nitric acid	NiOx	NiOx	HTL	113-2023 Singh	0.1863	kg	0.1863	kg		market for nitric acid, without water, in 50% solution state | RER w/o RU
925	Input	Input	Nickel sulfate {GLO}| market for | Conseq, U	Nickel sulfate	NiOx	NiOx	HTL	113-2023 Singh	0.1146	kg	0.1146	kg		market for nickel sulfate | GLO
926	Input	Input	Potassium hydroxide {GLO}| market for | Conseq, U	Potassium hydroxide	NiOx	NiOx	HTL	113-2023 Singh	0.0828	kg	0.0828	kg		market for potassium hydroxide | GLO
927	Input	Input	Water, ultrapure {GLO}| market for | Conseq, U	Ultrapure water	NiOx	NiOx	HTL	113-2023 Singh	1.303	kg	1.303	kg		market for water, ultrapure | RER
928	Process	Process	Electricity, low voltage {IN-Northern grid}| market for electricity, low voltage | Conseq, U	Electricity, low voltage	NiOx	NiOx	HTL	113-2023 Singh	0.005077	kWh	0.005077	kWh		market group for electricity, low voltage | Europe without Switzerland
929	Process	Process	Heat, district or industrial, other than natural gas {GLO}| market group for | Conseq, U	Heat, other than natural gas	NiOx	NiOx	HTL	113-2023 Singh	6.197	MJ	6.197	MJ		market for heat, district or industrial, other than natural gas | Europe without Switzerland
930	Output	mOutput	Nickel Oxide (NiOx)	NiOx	NiOx	NiOx	HTL	113-2023 Singh	1	kg	1	kg
931
932	Input	Input	Methanol	Methanol	PCBM, purified 99%	PCBM	ETL	173-2024 Li	11.87	kg	11.87	kg		market for methanol | RER
933	Input	Input	PCBM, Unpurified	Phenyl-C61-butyric acid methyl ester	PCBM, purified 99%	PCBM	ETL	173-2024 Li	1.05	kg	1.05	kg		Phenyl-C61-butyric acid methyl ester | 173-2024 Li
934	Input	Input	Solvent Regeneration	Solvent regeneration	PCBM, purified 99%	PCBM	ETL	173-2024 Li	237.5	kg	237.5	kg		Solvent regeneration | 173-2024 Li
935	Output	mOutput	PCBM, purified 99%	PCBM	PCBM, purified 99%	PCBM	ETL	173-2024 Li	1	kg	1	kg
936	Input	Input	Formic acid	Formic acid	5-ammonium valeric acid iodide (AVAI)	5-AVAI	Perovskite	173-2024 Li	187.828	g	0.187828	kg		market for formic acid | RER
937	Input	Input	Butane-1,4-diol	1,4-butanediol	5-ammonium valeric acid iodide (AVAI)	5-AVAI	Perovskite	173-2024 Li	367.49	g	0.36749	kg		market for 1,4-butanediol | GLO
938	Input	Input	Ammonia, liquid	Ammonia	5-ammonium valeric acid iodide (AVAI)	5-AVAI	Perovskite	173-2024 Li	69.541	g	0.069541	kg		market for ammonia, anhydrous, liquid | RER
939	Input	Input	Hydrogen, liquid	Hydrogen	5-ammonium valeric acid iodide (AVAI)	5-AVAI	Perovskite	173-2024 Li	4.083	g	0.004083	kg		hydrogen production, gaseous, petroleum refinery operation | Europe without Switzerland
940	Input	Input	Iodine	Iodine	5-ammonium valeric acid iodide (AVAI)	5-AVAI	Perovskite	173-2024 Li	518.18	g	0.51818	kg		market for iodine | GLO
941	infrastructure	Input	Chemical plant, organics	Chemical Plant, organic	5-ammonium valeric acid iodide (AVAI)	5-AVAI	Perovskite	173-2024 Li	4e-09	g	4e-12	kg		market for chemical factory | GLO
942	Process	Input	Electricity	Electricity, medium voltage	5-ammonium valeric acid iodide (AVAI)	5-AVAI	Perovskite	173-2024 Li	1.35e-05	kWh	1.35e-05	kWh		market group for electricity, medium voltage | Europe without Switzerland
943	Output	mOutput	5-AVAI	5-AVAI	5-ammonium valeric acid iodide (AVAI)	5-AVAI	Perovskite	173-2024 Li	1	kg	1	kg
944	Input	Input	Hydrogen sulfide	Hydrogen sulfide	CH3NH3I	MAI	Perovskite	173-2024 Li	0.139	kg	0.139	kg		market for hydrogen sulfide | RER
945	Input	Input	Iodine	Iodine	CH3NH3I	MAI	Perovskite	173-2024 Li	1.04	kg	1.04	kg		market for iodine | GLO
946	Input	Input	Methylamine	Methylamine	CH3NH3I	MAI	Perovskite	173-2024 Li	0.581	kg	0.581	kg		market for methylamine | RER
947	Input	Input	Ethanol	Ethanol from ethylene	CH3NH3I	MAI	Perovskite	173-2024 Li	7.31	kg	7.31	kg		market for ethanol, without water, in 99.7% solution state, from ethylene | RER
948	Input	Input	Diethyl ether	Diethyl Ether	CH3NH3I	MAI	Perovskite	173-2024 Li	20.8	kg	20.8	kg		market for diethyl ether, without water, in 99.95% solution state | RER
949	Process	Input	Electricity	Electricity, medium voltage	CH3NH3I	MAI	Perovskite	173-2024 Li	9.24	kWh	9.24	kWh		market group for electricity, medium voltage | Europe without Switzerland
950	Process	Input	Heat	Heat	CH3NH3I	MAI	Perovskite	173-2024 Li	8.3	MJ	8.3	MJ		market for heat, from steam, in chemical industry | RER
951	Output	Emission	Sulfur	Sulfur emission to air	CH3NH3I	MAI	Perovskite	173-2024 Li	118	kg	118	kg		Sulfur | Emission to air | unspecified
952	Output	mOutput	CH3NH3I	MAI	CH3NH3I	MAI	Perovskite	173-2024 Li	1	kg	1	kg
953	Input	Input	Iodine	Iodine	PbI2	PbI2	Perovskite	173-2024 Li	0.67	kg	0.67	kg		market for iodine | GLO
954	Input	Input	Potassium hydroxide	Potassium hydroxide	PbI2	PbI2	Perovskite	173-2024 Li	0.291	kg	0.291	kg		market for potassium hydroxide | GLO
955	Input	Input	Lead	Lead	PbI2	PbI2	Perovskite	173-2024 Li	0.449	kg	0.449	kg		market for lead | GLO
956	Input	Input	Nitric acid	Nitric acid	PbI2	PbI2	Perovskite	173-2024 Li	0.729	kg	0.729	kg		market for nitric acid, without water, in 50% solution state | RER w/o RU
957	Process	Input	Electricity	Electricity, medium voltage	PbI2	PbI2	Perovskite	173-2024 Li	0.133	kWh	0.133	kWh		market group for electricity, medium voltage | Europe without Switzerland
958	Process	Input	Heat	Heat	PbI2	PbI2	Perovskite	173-2024 Li	13.5	MJ	13.5	MJ		market for heat, from steam, in chemical industry | RER
959	Output	Emission	Nitrogen monoxide	Nitric oxide emission to air	PbI2	PbI2	Perovskite	173-2024 Li	0.0434	kg	0.0434	kg		Nitric oxide | Emission to air | unspecified
960	Output	mOutput	PbI2	PbI2	PbI2	PbI2	Perovskite	173-2024 Li	1	kg	1	kg
961	Input	Input	Bromine	Bromine	P3HT	P3HT	HTL	173-2024 Li	8.97	kg	8.97	kg		market for bromine | GLO
962	Input	Input	Hexane	Hexane	P3HT	P3HT	HTL	173-2024 Li	2.58	kg	2.58	kg		market for hexane | GLO
963	Input	Input	Thiophene	Thiophene	P3HT	P3HT	HTL	173-2024 Li	7.81	kg	7.81	kg		Thiophene | 173-2024 Li
964	Input	Input	Water	Tap water	P3HT	P3HT	HTL	173-2024 Li	11136.1	kg	11136.1	kg		market group for tap water | RER
965	Process	Input	Electricity	Electricity, medium voltage	P3HT	P3HT	HTL	173-2024 Li	131.07	MJ	36.4083	kWh		market group for electricity, medium voltage | Europe without Switzerland
966	Process	Input	Heat	Heat	P3HT	P3HT	HTL	173-2024 Li	1.15	GJ	1150	MJ		market for heat, from steam, in chemical industry | RER
967	Output	mOutput	P3HT	P3HT	P3HT	P3HT	HTL	173-2024 Li	1	kg	1	kg
968	Input	Input	Propene	Propylene	PEDOT:PSS	PEDOT:PSS	HTL	173-2024 Li	0.168	kg	0.168	kg		market for propylene | RER
969	Input	Input	Ethene	Ethylene	PEDOT:PSS	PEDOT:PSS	HTL	173-2024 Li	0.224	kg	0.224	kg		market for ethylene | RER
970	Input	Input	Acetic acid	Acetic acid	PEDOT:PSS	PEDOT:PSS	HTL	173-2024 Li	0.48	kg	0.48	kg		market for acetic acid | GLO
971	Input	Input	Sodium sulfate	Sodium sulfate	PEDOT:PSS	PEDOT:PSS	HTL	173-2024 Li	0.568	kg	0.568	kg		market for sodium sulfate, anhydrite | RER
972	Input	Input	Dichloroethane	Dichloroethane	PEDOT:PSS	PEDOT:PSS	HTL	173-2024 Li	0.244	kg	0.244	kg		Dichloroethane | 173-2024 Li
973	Input	Input	Polystyrene	Polystyrene	PEDOT:PSS	PEDOT:PSS	HTL	173-2024 Li	0.364	kg	0.364	kg		market for polystyrene, general purpose | GLO
974	Input	Input	Sulfuric acid	Sulfuric acid	PEDOT:PSS	PEDOT:PSS	HTL	173-2024 Li	0.7	kg	0.7	kg		market for sulfuric acid | RER
975	Process	Input	Electricity	Electricity, medium voltage	PEDOT:PSS	PEDOT:PSS	HTL	173-2024 Li	3.22	MJ	0.894444	kWh		market group for electricity, medium voltage | Europe without Switzerland
976	Process	Input	Heat	Heat	PEDOT:PSS	PEDOT:PSS	HTL	173-2024 Li	6.82	MJ	6.82	MJ		market for heat, from steam, in chemical industry | RER
977	Output	mOutput	PEDOT:PSS	PEDOT:PSS	PEDOT:PSS	PEDOT:PSS	HTL	173-2024 Li	1	kg	1	kg
978
979	Output	mOutput	Graphene dispersion	Graphene	Graphene	Graphene	(Auxiliary) ETL	180-2024 Ravilla	1	g	1	kg
980	Input	Input	Anode, graphite	Graphite, anode	Graphene	Graphene	(Auxiliary) ETL	180-2024 Ravilla	3.91	g	3.91	kg		market for anode, graphite, for Li-ion battery | RoW
981	Process	Input	Electricity, medium voltage	Electricity, medium voltage	Graphene	Graphene	(Auxiliary) ETL	180-2024 Ravilla	1.85	MJ	0.513889	kWh		market group for electricity, medium voltage | Europe without Switzerland
982	Input	Input	Potassium hydroxide	Potassium hydroxide	Graphene	Graphene	(Auxiliary) ETL	180-2024 Ravilla	1.12	g	1.12	kg		market for potassium hydroxide | GLO
983	Input	Input	Water, deionized	Deionised water	Graphene	Graphene	(Auxiliary) ETL	180-2024 Ravilla	670	g	670	kg		market for water, deionised | Europe without Switzerland
984	Output	mOutput	rGO	rGO	rGO	rGO	(Auxiliary) Perovskite/ HTL	180-2024 Ravilla	1	g	1	kg
985	Input	Input	GO	Graphene oxide	rGO	rGO	(Auxiliary) Perovskite/ HTL	180-2024 Ravilla	1.25	g	1.25	kg		Graphene oxide | 180-2024 Ravilla
986	Process	Input	Electricity, medium voltage	Electricity, medium voltage	rGO	rGO	(Auxiliary) Perovskite/ HTL	180-2024 Ravilla	0.38	MJ	0.105556	kWh		market group for electricity, medium voltage | Europe without Switzerland
987	Input	Input	Ammonia	Ammonia	rGO	rGO	(Auxiliary) Perovskite/ HTL	180-2024 Ravilla	0.34	g	0.34	kg		market for ammonia, anhydrous, liquid | RER
988	Input	Input	Methanol	Methanol	rGO	rGO	(Auxiliary) Perovskite/ HTL	180-2024 Ravilla	10	g	10	kg		market for methanol | RER
989	Input	Input	Hydrazine	Hydrazine	rGO	rGO	(Auxiliary) Perovskite/ HTL	180-2024 Ravilla	1.4	g	1.4	kg		market for hydrazine | RER
990	Input	Input	Water, deionized	Deionised water	rGO	rGO	(Auxiliary) Perovskite/ HTL	180-2024 Ravilla	163	g	163	kg		market for water, deionised | Europe without Switzerland
991	Output	mOutput	GQDs	GQDs	GQDs	GQDs	(Auxiliary) ETL	180-2024 Ravilla	1	mg	1	kg
992	Input	Input	GO	Graphene oxide	GQDs	GQDs	(Auxiliary) ETL	180-2024 Ravilla	20	mg	20	kg		Graphene oxide | 180-2024 Ravilla
993	Input	Input	Potassium hydroxide	Potassium hydroxide	GQDs	GQDs	(Auxiliary) ETL	180-2024 Ravilla	440	mg	440	kg		market for potassium hydroxide | GLO
994	Input	Input	Water, deionized	Deionised water	GQDs	GQDs	(Auxiliary) ETL	180-2024 Ravilla	240	g	240	kg		market for water, deionised | Europe without Switzerland
995	Process	Input	Electricity, medium voltage	Electricity, medium voltage	GQDs	GQDs	(Auxiliary) ETL	180-2024 Ravilla	0.2	kWh	0.2	kWh		market group for electricity, medium voltage | Europe without Switzerland
996	Output	mOutput	MoS2	MoS2	MoS2	MoS2	(Auxiliary) HTL	180-2024 Ravilla	1	g	1	kg
997	Input	Input	Inputs Molybdenum	Molybdenum	MoS2	MoS2	(Auxiliary) HTL	180-2024 Ravilla	1.14	g	1.14	kg		market for molybdenum | GLO
998	Input	Input	Hydrazine	Hydrazine	MoS2	MoS2	(Auxiliary) HTL	180-2024 Ravilla	20.23	g	20.23	kg		market for hydrazine | RER
999	Input	Input	Sodium hydroxide	Sodium hydroxide	MoS2	MoS2	(Auxiliary) HTL	180-2024 Ravilla	11.52	g	11.52	kg		market for sodium hydroxide, without water, in 50% solution state | RER
1000	Input	Input	Elemental sulfur	Sulfur	MoS2	MoS2	(Auxiliary) HTL	180-2024 Ravilla	0.52	g	0.52	kg		market for sulfur | GLO
1001	Input	Input	Ammonium carbonate	Ammonium carbonate	MoS2	MoS2	(Auxiliary) HTL	180-2024 Ravilla	0.62	g	0.62	kg		market for ammonium carbonate | RER
1002	Input	Input	Ethylenediamine	Ethylenediamine	MoS2	MoS2	(Auxiliary) HTL	180-2024 Ravilla	199	g	199	kg		market for ethylene diamine | RER
1003	Input	Input	Water, deionized	Deionised water	MoS2	MoS2	(Auxiliary) HTL	180-2024 Ravilla	100	g	100	kg		market for water, deionised | Europe without Switzerland
1004	Input	Input	Acetone	Acetone	MoS2	MoS2	(Auxiliary) HTL	180-2024 Ravilla	150	g	150	kg		market for acetone, liquid | RER
1005	Process	Input	Electricity, medium voltage	Electricity, medium voltage	MoS2	MoS2	(Auxiliary) HTL	180-2024 Ravilla	0.01	kWh	0.01	kWh		market group for electricity, medium voltage | Europe without Switzerland
1006	Energy	Input	Electricity	Electricity, medium voltage	Titania nanoparticle	Titania nanoparticle	ETL	1-2015 Zhang	5.44	MJ	5.44	kWh		market group for electricity, medium voltage | Europe without Switzerland
1007	Input	Input	Hydrochloric acid (100%) [Inorganic intermediate products]	Hydrochloric acid	Titania nanoparticle	Titania nanoparticle	ETL	1-2015 Zhang	0.065	kg	0.065	kg		market for hydrochloric acid, without water, in 30% solution state | RER
1008	Input	Input	Ilmenite (titanium ore) [Non renewable resources]	Ilmenite	Titania nanoparticle	Titania nanoparticle	ETL	1-2015 Zhang	2.17	kg	2.17	kg		ilmenite - magnetite mine operation | GLO
1009	Input	Input	Iron powder [Metals]	Iron ore	Titania nanoparticle	Titania nanoparticle	ETL	1-2015 Zhang	0.103	kg	0.103	kg		iron ore beneficiation | RoW
1010	Input	Input	Methane [Organic intermediate products]	Methane, emission to air	Titania nanoparticle	Titania nanoparticle	ETL	1-2015 Zhang	0.897185	kg	0.897185	kg		Methane, fossil | Emission to air | unspecified
1011	Energy	Input	Steam (MJ) [steam]	Heat, from steam	Titania nanoparticle	Titania nanoparticle	ETL	1-2015 Zhang	2.559	MJ	2.559	MJ		market for heat, from steam, in chemical industry | RER
1012	Output	Output	Waste for recovery (unspecific) [Waste for recovery]	Waste, unspecified	Titania nanoparticle	Titania nanoparticle	ETL	1-2015 Zhang	1.338	kg	1.338	kg		market for process-specific burdens, municipal waste incineration | Europe without Switzerland
1013	Output	MOutput	Titania nanoparticle [Materials]	Titania nanoparticle	Titania nanoparticle	Titania nanoparticle	ETL	1-2015 Zhang	1	kg	1	kg
1014	Input	Input	Hydrochloric acid (100%) [Inorganic intermediate products]	Hydrochloric acid	Titania sol	Titania sol	ETL	1-2015 Zhang	0.0027544	kg	0.0027544	kg		market for hydrochloric acid, without water, in 30% solution state | RER
1015	Input	Input	TTIP (Titanium Isopropoxide) [Materials]		Titania sol	Titania sol	ETL	1-2015 Zhang	0.0428955	kg	0.0428955	kg		Titanium isopropoxide | 1-2015 Zhang
1016	Input	Input	Water (desalinated; deionised) [Operating materials]	Deionised water	Titania sol	Titania sol	ETL	1-2015 Zhang	0.95435	kg	0.95435	kg		market for water, deionised | Europe without Switzerland
1017	Output	MOutput	Titania sol [Materials]	Titania sol	Titania sol	Titania sol	ETL	1-2015 Zhang	1	kg	1	kg
1018	Energy	Input	Electricity [Electric power]	Electricity, medium voltage	TTIP Titanium Isopropoxide	Titanium isopropoxide	ETL	1-2015 Zhang	2.85	MJ	2.85	kWh		market group for electricity, medium voltage | Europe without Switzerland
1019	Input	Input	Isopropanol (iso-propanol; 2-propanol) [Organic intermediate products]	Isopropanol	TTIP Titanium Isopropoxide	Titanium isopropoxide	ETL	1-2015 Zhang	0.91943	kg	0.91943	kg		market for isopropanol | RER
1020	Input	Input	Nitrogen gaseous [Inorganic intermediate products]	Nitrogen, liquid	TTIP Titanium Isopropoxide	Titanium isopropoxide	ETL	1-2015 Zhang	0.23	kg	0.23	kg		market for nitrogen, liquid | RER
1021	Input	Input	Steam (mp) [steam]	Steam	TTIP Titanium Isopropoxide	Titanium isopropoxide	ETL	1-2015 Zhang	4.45	kg	4.45	kg		market for steam, in chemical industry | RER
1022	Input	Input	Titanium tetrachloride [Inorganic intermediate products]	Titanium tetrachloride	TTIP Titanium Isopropoxide	Titanium isopropoxide	ETL	1-2015 Zhang	0.72553	kg	0.72553	kg		market for titanium tetrachloride | GLO
1023	Input	Input	Cooling water [Waste for recovery]	Cooling Water	TTIP Titanium Isopropoxide	Titanium isopropoxide	ETL	1-2015 Zhang	400	kg	400	m3		Water, cooling, unspecified natural origin | Resource | in water
1024	Output	MOutput	TTIP (Titanium Isopropoxide) [Materials]	Titanium isopropoxide	TTIP Titanium Isopropoxide	Titanium isopropoxide	ETL	1-2015 Zhang	1	kg	1	kg
1025	Output	Output	Waste (unspecified) [Consumer waste]	Waste, unspecified	TTIP Titanium Isopropoxide	Titanium isopropoxide	ETL	1-2015 Zhang	0.64496	kg	0.64496	kg		market for process-specific burdens, municipal waste incineration | Europe without Switzerland
1026	Input	Input	Ammonia [Inorganic intermediate products]	Ammonia	Ammonium fluoride	Ammonium fluoride	ETL	1-2015 Zhang	0.499823	kg	0.499823	kg		market for ammonia, anhydrous, liquid | RER
1027	Energy	Input	Electricity [Electric power]	Electricity, medium voltage	Ammonium fluoride	Ammonium fluoride	ETL	1-2015 Zhang	2.85	MJ	2.85	kWh		market group for electricity, medium voltage | Europe without Switzerland
1028	Input	Input	Hydrogen fluoride [Inorganic intermediate products]	Hydrogen fluoride	Ammonium fluoride	Ammonium fluoride	ETL	1-2015 Zhang	0.658867	kg	0.658867	kg		market for hydrogen fluoride | RER
1029	Input	Input	Nitrogen gaseous [Inorganic intermediate products]	Nitrogen, liquid	Ammonium fluoride	Ammonium fluoride	ETL	1-2015 Zhang	0.23	kg	0.23	kg		market for nitrogen, liquid | RER
1030	Input	Input	Steam (mp) [steam]	Steam	Ammonium fluoride	Ammonium fluoride	ETL	1-2015 Zhang	4.45	kg	4.45	kg		market for steam, in chemical industry | RER
1031	Input	Input	Cooling water [Waste for recovery]	Cooling Water	Ammonium fluoride	Ammonium fluoride	ETL	1-2015 Zhang	400	kg	400	m3		Water, cooling, unspecified natural origin | Resource | in water
1032	Output	MOutput	Ammonium fluoride [Intermediate products]	Ammonium fluoride	Ammonium fluoride	Ammonium fluoride	ETL	1-2015 Zhang	1	kg	1	kg
1033	Output	Output	Waste (unspecified) [Consumer waste]	Waste, unspecified	Ammonium fluoride	Ammonium fluoride	ETL	1-2015 Zhang	0.15869	kg	0.15869	kg		market for process-specific burdens, municipal waste incineration | Europe without Switzerland
1034	Energy	Input	Electricity [Electric power]	Electricity, medium voltage	Hydriodic Acid	Hydriodic Acid	Perovskite	1-2015 Zhang	2.85	MJ	2.85	kWh		market group for electricity, medium voltage | Europe without Switzerland
1035	Input	Input	Hydrogen [Inorganic intermediate products]	Hydrogen	Hydriodic Acid	Hydriodic Acid	Perovskite	1-2015 Zhang	0.004844	kg	0.004844	kg		hydrogen production, gaseous, petroleum refinery operation | Europe without Switzerland
1036	Input	Input	Iodine [Non renewable elements]	Iodine	Hydriodic Acid	Hydriodic Acid	Perovskite	1-2015 Zhang	0.610361	kg	0.610361	kg		market for iodine | GLO
1037	Input	Input	Nitrogen gaseous [Inorganic intermediate products]	Nitrogen, liquid	Hydriodic Acid	Hydriodic Acid	Perovskite	1-2015 Zhang	0.23	kg	0.23	kg		market for nitrogen, liquid | RER
1038	Input	Input	Steam (mp) [steam]	Steam	Hydriodic Acid	Hydriodic Acid	Perovskite	1-2015 Zhang	4.45	kg	4.45	kg		market for steam, in chemical industry | RER
1039	Input	Input	Water (desalinated; deionised) [Operating materials]	Deionised water	Hydriodic Acid	Hydriodic Acid	Perovskite	1-2015 Zhang	0.467391	kg	0.467391	kg		market for water, deionised | Europe without Switzerland
1040	Input	Input	Cooling water [Waste for recovery]	Cooling Water	Hydriodic Acid	Hydriodic Acid	Perovskite	1-2015 Zhang	400	kg	400	m3		Water, cooling, unspecified natural origin | Resource | in water
1041	Output	MOutput	hydriodic acid (HI, 57%wt in water) [Materials]	Hydriodic Acid	Hydriodic Acid	Hydriodic Acid	Perovskite	1-2015 Zhang	1	kg	1	kg
1042	Input	Input	Waste (unspecified) [Consumer waste]	Waste, unspecified	Hydriodic Acid	Hydriodic Acid	Perovskite	1-2015 Zhang	0.082596	kg	0.082596	kg		market for process-specific burdens, municipal waste incineration | Europe without Switzerland
1043	Energy	Input	Electricity [Electric power]	Electricity, medium voltage	Lead nitrate	Lead nitrate	Perovskite	1-2015 Zhang	2.85	MJ	2.85	kWh		market group for electricity, medium voltage | Europe without Switzerland
1044	Input	Input	Lead [Metals]	Lead	Lead nitrate	Lead nitrate	Perovskite	1-2015 Zhang	0.680004	kg	0.680004	kg		market for lead | GLO
1045	Input	Input	Nitrogen gaseous [Inorganic intermediate products]	Nitrogen, liquid	Lead nitrate	Lead nitrate	Perovskite	1-2015 Zhang	0.23	kg	0.23	kg		market for nitrogen, liquid | RER
1046	Input	Input	RER: nitric acid, 50% in H2O, at plant [inorganics]	Nitric acid	Lead nitrate	Lead nitrate	Perovskite	1-2015 Zhang	0.689303	kg	0.689303	kg	RER: nitric acid, 50% in H2O, at plant [inorganics]	market for nitric acid, without water, in 50% solution state | RER w/o RU
1047	Input	Input	Steam (mp) [steam]	Steam	Lead nitrate	Lead nitrate	Perovskite	1-2015 Zhang	4.45	kg	4.45	kg		market for steam, in chemical industry | RER
1048	Input	Input	Cooling water [Waste for recovery]	Cooling Water	Lead nitrate	Lead nitrate	Perovskite	1-2015 Zhang	400	kg	400	m3		Water, cooling, unspecified natural origin | Resource | in water
1049	Output	MOutput	Lead nitrate [Materials]	Lead nitrate	Lead nitrate	Lead nitrate	Perovskite	1-2015 Zhang	1	kg	1	kg
1050	Output	Output	Waste (unspecified) [Consumer waste]	Waste, unspecified	Lead nitrate	Lead nitrate	Perovskite	1-2015 Zhang	0.369307	kg	0.369307	kg		market for process-specific burdens, municipal waste incineration | Europe without Switzerland
1051	Energy	Input	Electricity [Electric power]	Electricity, medium voltage	Potassium iodide	Potassium iodide	Perovskite	1-2015 Zhang	2.85	MJ	2.85	kWh		market group for electricity, medium voltage | Europe without Switzerland
1052	Input	Input	Iodine [Non renewable elements]	Iodine	Potassium iodide	Potassium iodide	Perovskite	1-2015 Zhang	0.997102	kg	0.997102	kg		market for iodine | GLO
1053	Input	Input	Nitrogen gaseous [Inorganic intermediate products]	Nitrogen, liquid	Potassium iodide	Potassium iodide	Perovskite	1-2015 Zhang	0.23	kg	0.23	kg		market for nitrogen, liquid | RER
1054	Input	Input	RER: potassium hydroxide, at regional storage [inorganics]	Potassium hydroxide	Potassium iodide	Potassium iodide	Perovskite	1-2015 Zhang	0.440843	kg	0.440843	kg	RER: potassium hydroxide, at regional storage [inorganics]	market for potassium hydroxide | GLO
1055	Input	Input	Steam (mp) [steam]	Steam	Potassium iodide	Potassium iodide	Perovskite	1-2015 Zhang	4.45	kg	4.45	kg		market for steam, in chemical industry | RER
1056	Input	Input	Cooling water [Waste for recovery]	Cooling Water	Potassium iodide	Potassium iodide	Perovskite	1-2015 Zhang	400	kg	400	m3		Water, cooling, unspecified natural origin | Resource | in water
1057	Output	MOutput	Potassium iodide [Materials]	Potassium iodide	Potassium iodide	Potassium iodide	Perovskite	1-2015 Zhang	1	kg	1	kg
1058	Output	Output	Waste (unspecified) [Consumer waste]	Waste, unspecified	Potassium iodide	Potassium iodide	Perovskite	1-2015 Zhang	0.437945	kg	0.437945	kg		market for process-specific burdens, municipal waste incineration | Europe without Switzerland
1059	Input	Input	Chlorine [Inorganic intermediate products]	Chlorine	Iodine	Iodine	Perovskite	1-2015 Zhang	0.343946	kg	0.343946	kg		market for chlorine, liquid | RER
1060	Energy	Input	Electricity [Electric power]	Electricity, medium voltage	Iodine	Iodine	Perovskite	1-2015 Zhang	2.85	MJ	2.85	kWh		market group for electricity, medium voltage | Europe without Switzerland
1061	Input	Input	Nitrogen gaseous [Inorganic intermediate products]	Nitrogen, liquid	Iodine	Iodine	Perovskite	1-2015 Zhang	0.23	kg	0.23	kg		market for nitrogen, liquid | RER
1062	Input	Input	Steam (mp) [steam]	Steam	Iodine	Iodine	Perovskite	1-2015 Zhang	4.45	kg	4.45	kg		market for steam, in chemical industry | RER
1063	Input	Input	Sulphur dioxide [Inorganic intermediate products]	Sulfur dioxide	Iodine	Iodine	Perovskite	1-2015 Zhang	0.300526	kg	0.300526	kg		market for sulfur dioxide, liquid | RER
1064	Input	Input	Water [Water]	Tap water	Iodine	Iodine	Perovskite	1-2015 Zhang	0.168782	kg	0.168782	kg		market group for tap water | RER
1065	Input	Input	Cooling water [Waste for recovery]	Cooling Water	Iodine	Iodine	Perovskite	1-2015 Zhang	400	kg	400	m3		Water, cooling, unspecified natural origin | Resource | in water
1066	Input	Input	Brine [Inorganic intermediate products]	Sodium chloride	Iodine	Iodine	Perovskite	1-2015 Zhang	9451.8	kg	9451.8	kg		market for sodium chloride, brine solution | GLO
1067	Output	MOutput	Iodine [Non renewable elements]	Iodine	Iodine	Iodine	Perovskite	1-2015 Zhang	1	kg	1	kg
1068	Output	Output	Waste (unspecified) [Consumer waste]	Waste, unspecified	Iodine	Iodine	Perovskite	1-2015 Zhang	10600	kg	10600	kg		market for process-specific burdens, municipal waste incineration | Europe without Switzerland
1069	Energy	Input	Electricity [Electric power]	Electricity, medium voltage	Lithium iodide	Lithium iodide	Electrolyte	1-2015 Zhang	2.85	MJ	2.85	kWh		market group for electricity, medium voltage | Europe without Switzerland
1070	Input	Input	GLO: lithium carbonate, at plant [inorganics]	Lithium carbonate	Lithium iodide	Lithium iodide	Electrolyte	1-2015 Zhang	0.300024	kg	0.300024	kg	GLO: lithium carbonate, at plant [inorganics]	market for lithium carbonate | GLO
1071	Input	Input	hydriodic acid (HI, 57%wt in water) [Materials]	Hydriodic acid	Lithium iodide	Lithium iodide	Electrolyte	1-2015 Zhang	1.03873	kg	1.03873	kg		Hydriodic Acid | 1-2015 Zhang
1072	Input	Input	Nitrogen [Renewable resources]	Nitrogen, in air	Lithium iodide	Lithium iodide	Electrolyte	1-2015 Zhang	0.23	kg	0.23	kg		Nitrogen | Emission to air | unspecified
1073	Input	Input	Steam (mp) [steam]	Steam	Lithium iodide	Lithium iodide	Electrolyte	1-2015 Zhang	4.45	kg	4.45	kg		market for steam, in chemical industry | RER
1074	Input	Input	Cooling water [Waste for recovery]	Cooling Water	Lithium iodide	Lithium iodide	Electrolyte	1-2015 Zhang	400	kg	400	m3		Water, cooling, unspecified natural origin | Resource | in water
1075	Output	MOutput	Lithium iodide [Materials]	Lithium iodide	Lithium iodide	Lithium iodide	Electrolyte	1-2015 Zhang	1	kg	1	kg
1076	Output	Output	Carbon dioxide [Inorganic emissions to air]	Carbon dioxide, emission to air	Lithium iodide	Lithium iodide	Electrolyte	1-2015 Zhang	0.1644	kg	0.1644	kg		Carbon dioxide, fossil | Emission to air | unspecified
1077	Output	Output	Waste (unspecified) [Consumer waste]	Waste, unspecified	Lithium iodide	Lithium iodide	Electrolyte	1-2015 Zhang	0.174352	kg	0.174352	kg		market for process-specific burdens, municipal waste incineration | Europe without Switzerland
1078	Output	Output	Hydrochloric acid, without water, in 30% solution	Hydrochloric acid, emission to water	Titanium isopropoxide	Titanium isopropoxide	ETL	2-2015 Espinosa	6.86e-05	kg	0.51194	kg		Hydrochloric acid | Emission to water | unspecified
1079	Input	Input	Isopropanol production	Isopropanol	Titanium isopropoxide	Titanium isopropoxide	ETL	2-2015 Espinosa	0.000113	kg	0.843284	kg		market for isopropanol | RER
1080	Input	Input	Titanium tetrachloride	Titanium tetrachloride	Titanium isopropoxide	Titanium isopropoxide	ETL	2-2015 Espinosa	8.92e-05	kg	0.665672	kg		market for titanium tetrachloride | GLO
1081	Output	MOutput	Titanium isopropoxide	Titanium isopropoxide	Titanium isopropoxide	Titanium isopropoxide	ETL	2-2015 Espinosa	0.000134	kg	1	kg
1082	Output	Output	Iron (III) chloride production, product in 40% solution state	Iron chloride, emission to water	Titanium tetrachloride	Titanium tetrachloride	ETL	2-2015 Espinosa	7.63e-05	kg	0.855381	kg		Chloride | Emission to water | unspecified
1083	Input	Input	Market for chlorine {RER}	Chlorine	Titanium tetrachloride	Titanium tetrachloride	ETL	2-2015 Espinosa	1.17e-05	kg	0.131166	kg		market for chlorine, liquid | RER
1084	Input	Input	Carbon black {GLO}| market for	Carbon black	Titanium tetrachloride	Titanium tetrachloride	ETL	2-2015 Espinosa	1.69e-05	kg	0.189462	kg		market for carbon black | GLO
1085	Input	Input	Ilmenite, 54% titanium dioxide {GLO}	Ilmenite	Titanium tetrachloride	Titanium tetrachloride	ETL	2-2015 Espinosa	7.13e-05	kg	0.799327	kg		ilmenite - magnetite mine operation | GLO
1086	Output	Emission	Carbon monoxide	Carbon monoxide, emission to air	Titanium tetrachloride	Titanium tetrachloride	ETL	2-2015 Espinosa	3.95e-05	kg	0.442825	kg		Carbon monoxide, fossil | Emission to air | unspecified
1087	Output	MOutput	Titanium tetrachloride	Titanium tetrachloride	Titanium tetrachloride	Titanium tetrachloride	ETL	2-2015 Espinosa	8.92e-05	kg	1	kg
1088	Output	Output	Nitrogen, liquid {RER}	Nitrogen, emission to water	hydrazine iodide (HI)	Hydrazine iodide	Perovskite	2-2015 Espinosa	6.37e-11	KOTA	0.0549138	kg		Nitrogen | Emission to water | unspecified
1089	Input	Input	Hydrazine {RER}	Hydrazine	hydrazine iodide (HI)	Hydrazine iodide	Perovskite	2-2015 Espinosa	1.15e-09	KITM	0.991379	kg		market for hydrazine | RER
1090	Input	Input	Iodine {RER}	Iodine	hydrazine iodide (HI)	Hydrazine iodide	Perovskite	2-2015 Espinosa	7.29e-11	KITM	0.0628448	kg		market for iodine | GLO
1091	Output	MOutput	HI	Hydrazine iodide	hydrazine iodide (HI)	Hydrazine iodide	Perovskite	2-2015 Espinosa	1.16e-09	kg	1	kg
1092	Output	Output	Water, deionised, from tap water, at user {GLO}	Wastewater	Lead(II) nitrate	Lead nitrate	Perovskite	2-2015 Espinosa	7.33e-11	kg	0.870546	m3		treatment of wastewater, average, wastewater treatment | Europe without Switzerland
1093	Input	Input	Lead {GLO}| market for | Conseq	Lead	Lead(II) nitrate	Lead nitrate	Perovskite	2-2015 Espinosa	5.98e-11	kg	0.710214	kg		market for lead | GLO
1094	Input	Input	Nitric acid, without water, in 50% solution state	Nitric acid	Lead(II) nitrate	Lead nitrate	Perovskite	2-2015 Espinosa	8.42e-11	kg	1	kg		market for nitric acid, without water, in 50% solution state | RER w/o RU
1095	Energy	Process	Electricity, low voltage {DK}| market for	Electricity, low voltage	Lead(II) nitrate	Lead nitrate	Perovskite	2-2015 Espinosa	8.26e-12	kWh	0.0980998	kWh		market group for electricity, low voltage | Europe without Switzerland
1096	Output	MOutput	Lead(II) nitrate	Lead nitrate	Lead(II) nitrate	Lead nitrate	Perovskite	2-2015 Espinosa	8.42e-11	kg	1	kg
1097	Input	Input	Aniline {RER} production	Aniline	3,4'-dimethoxydiphenylamine (3)	3,4'-dimethoxydiphenylamine	HTL	2-2015 Espinosa	1.97e-06	kg	0.994949	kg		market for aniline | RER
1098	Input	Input	4-bromoaniline	4-bromoaniline	3,4'-dimethoxydiphenylamine (3)	3,4'-dimethoxydiphenylamine	HTL	2-2015 Espinosa	3.29e-06	kg	1.66162	kg		Bromoaniline | 2-2015 Espinosa
1099	Input	Input	Sodium tert-butoxide	Sodium tert-butoxide	3,4'-dimethoxydiphenylamine (3)	3,4'-dimethoxydiphenylamine	HTL	2-2015 Espinosa	2.31e-06	kg	1.16667	kg		Sodium tert-butoxide | 2-2015 Espinosa
1100	Input	Input	Tris(dibenzylideneacetone)dipalladium(0)	Tris(dibenzylideneacetone)dipalladium(0)	3,4'-dimethoxydiphenylamine (3)	3,4'-dimethoxydiphenylamine	HTL	2-2015 Espinosa	1.47e-06	kg	0.742424	kg		Tris(dibenzylideneacetone)dipalladium | 2-2015 Espinosa
1101	Input	Input	Tri-tert-butylphosphine	Tri-tert-butylphosphine	3,4'-dimethoxydiphenylamine (3)	3,4'-dimethoxydiphenylamine	HTL	2-2015 Espinosa	5.22e-08	kg	0.0263636	kg		Tri-tert-butylphosphine | 2-2015 Espinosa
1102	Input	Input	Toluene, liquid {RER}	Toluene	3,4'-dimethoxydiphenylamine (3)	3,4'-dimethoxydiphenylamine	HTL	2-2015 Espinosa	2.09e-06	kg	1.05556	kg		market for toluene, liquid | RER
1103	Input	Input	Nitrogen, liquid {RER}	Nitrogen, liquid	3,4'-dimethoxydiphenylamine (3)	3,4'-dimethoxydiphenylamine	HTL	2-2015 Espinosa	1.85e-05	kg	9.34343	kg		market for nitrogen, liquid | RER
1104	Input	Input	Ethyl acetate {GLO}| market for | Conseq	Ethyl acetate	3,4'-dimethoxydiphenylamine (3)	3,4'-dimethoxydiphenylamine	HTL	2-2015 Espinosa	1.78e-06	kg	0.89899	kg		market for ethyl acetate | GLO
1105	Input	Input	Water, deionised, from tap water, at user {GLO}| market for	Deionised water	3,4'-dimethoxydiphenylamine (3)	3,4'-dimethoxydiphenylamine	HTL	2-2015 Espinosa	3.96e-05	kg	20	kg		market for water, deionised | Europe without Switzerland
1106	Energy	Input	Magnesium sulfate {GLO}| market for	Magnesium sulfate	3,4'-dimethoxydiphenylamine (3)	3,4'-dimethoxydiphenylamine	HTL	2-2015 Espinosa	3.17e-06	kg	1.60101	kg		market for magnesium sulfate | GLO
1107	Energy	Process	Electricity, low voltage {DK}| market for	Electricity, low voltage	3,4'-dimethoxydiphenylamine (3)	3,4'-dimethoxydiphenylamine	HTL	2-2015 Espinosa	1.02e-05	kWh	5.15152	kWh		market group for electricity, low voltage | Europe without Switzerland
1108	Output	MOutput	3,4'-dimethoxydiphenylamine (3)	3,4'-dimethoxydiphenylamine	3,4'-dimethoxydiphenylamine (3)	3,4'-dimethoxydiphenylamine	HTL	2-2015 Espinosa	1.98e-06	kg	1	kg
1109	/	/	Bromine {RER} production	Bromine	Bromoaniline	Bromoaniline	HTL	2-2015 Espinosa	1.51e-06	kg	0.458967	kg		market for bromine | GLO
1110	/	/	Aniline {RER} production	Aniline	Bromoaniline	Bromoaniline	HTL	2-2015 Espinosa	1.78e-06	kg	0.541033	kg		market for aniline | RER
1111	Output	MOutput	Bromoaniline	Bromoaniline	Bromoaniline	Bromoaniline	HTL	2-2015 Espinosa	3.29e-06	kg	1	kg
1112	/	/	1-butanol {GLO}	n-butanol	Sodium tert-butoxide	Sodium tert-butoxide	HTL	2-2015 Espinosa	1.78e-06	kg	0.770563	kg		market for n-butanol | GLO
1113	/	/	Sodium {GLO}	Sodium	Sodium tert-butoxide	Sodium tert-butoxide	HTL	2-2015 Espinosa	5.26e-07	kg	0.227706	kg		market for sodium | GLO
1114	Output	MOutput	Sodium tert-butoxide	Sodium tert-butoxide	Sodium tert-butoxide	Sodium tert-butoxide	HTL	2-2015 Espinosa	2.31e-06	kg	1	kg
1115	Input	Input	Palladium chloride PdCl2	Palladium chloride	Tris(dibenzylideneacetone)dipalladium(0)	Tris(dibenzylideneacetone)dipalladium	HTL	2-2015 Espinosa	1.54e-09	kg	0.00104762	kg		Palladium chloride | 2-2015 Espinosa
1116	Input	Input	Methanol {GLO}	Methanol	Tris(dibenzylideneacetone)dipalladium(0)	Tris(dibenzylideneacetone)dipalladium	HTL	2-2015 Espinosa	1.74e-07	kg	0.118367	kg		market for methanol | RER
1117	Input	Input	DBA (dibenzylideneacetone) C17H14O	Dibenzylideneacetone	Tris(dibenzylideneacetone)dipalladium(0)	Tris(dibenzylideneacetone)dipalladium	HTL	2-2015 Espinosa	6.75e-09	kg	0.00459184	kg		Dibenzylideneacetone | 2-2015 Espinosa
1118	Input	Input	Sodium acetate	Sodium acetate	Tris(dibenzylideneacetone)dipalladium(0)	Tris(dibenzylideneacetone)dipalladium	HTL	2-2015 Espinosa	5.72e-09	kg	0.00389116	kg		Sodium acetate | 2-2015 Espinosa
1119	Input	Input	Trichloromethane {RER}	Chloroform	Tris(dibenzylideneacetone)dipalladium(0)	Tris(dibenzylideneacetone)dipalladium	HTL	2-2015 Espinosa	2.62e-07	kg	0.178231	kg		market for chloroform | RER
1120	Input	Input	Diethyl ether production	Diethyl ether	Tris(dibenzylideneacetone)dipalladium(0)	Tris(dibenzylideneacetone)dipalladium	HTL	2-2015 Espinosa	1.78e-07	kg	0.121088	kg		market for diethyl ether, without water, in 99.95% solution state | RER
1121	Input	Input	Water	Tap water	Tris(dibenzylideneacetone)dipalladium(0)	Tris(dibenzylideneacetone)dipalladium	HTL	2-2015 Espinosa	1.47e-05	kg	10	kg		market group for tap water | RER
1122	Input	Input	Market for acetone, liquid	Acetone	Tris(dibenzylideneacetone)dipalladium(0)	Tris(dibenzylideneacetone)dipalladium	HTL	2-2015 Espinosa	1.47e-05	kg	10	kg		market for acetone, liquid | RER
1123	Output	Emission	Acetone	Acetone, emission to air	Tris(dibenzylideneacetone)dipalladium(0)	Tris(dibenzylideneacetone)dipalladium	HTL	2-2015 Espinosa	5.22e-07	kg	0.355102	kg		Acetone | Emission to air | unspecified
1124	Output	Emission	Waste water/m3	Water, emission to water	Tris(dibenzylideneacetone)dipalladium(0)	Tris(dibenzylideneacetone)dipalladium	HTL	2-2015 Espinosa	2.09e-08	m3	0.0142177	m3		Water | Emission to water | unspecified
1125	Output	Waste	Spent solvent mixture {GLO}| market for	Spent solvent waste	Tris(dibenzylideneacetone)dipalladium(0)	Tris(dibenzylideneacetone)dipalladium	HTL	2-2015 Espinosa	0.000176	kg	119.728	kg		treatment of spent solvent mixture, hazardous waste incineration | Europe without Switzerland
1126	Energy	Process	Electricity, low voltage {DK}| market for	Electricity, low voltage	Tris(dibenzylideneacetone)dipalladium(0)	Tris(dibenzylideneacetone)dipalladium	HTL	2-2015 Espinosa	4.69e-07	kWh	0.319048	kWh		market group for electricity, low voltage | Europe without Switzerland
1127	Output	MOutput	Tris(dibenzylideneacetone)dipalladium(0)	Tris(dibenzylideneacetone)dipalladium	Tris(dibenzylideneacetone)dipalladium(0)	Tris(dibenzylideneacetone)dipalladium	HTL	2-2015 Espinosa	1.47e-06	kg	1	kg
1128	Output	Output	Ammonia, liquid {RER}	Ammonia, emission to air	Tri-tert-butylphosphine	Tri-tert-butylphosphine	HTL	2-2015 Espinosa	1.4e-08	kg	0.268199	kg		Ammonia | Emission to air | unspecified
1129	Input	Input	Tert-butyl amine {RER}	Tert-butyl amine	Tri-tert-butylphosphine	Tri-tert-butylphosphine	HTL	2-2015 Espinosa	4.55e-08	kg	0.871648	kg		market for t-butyl amine | GLO
1130	Input	Input	Phosphane {RER}	Phosphane	Tri-tert-butylphosphine	Tri-tert-butylphosphine	HTL	2-2015 Espinosa	2.12e-08	kg	0.40613	kg		market for phosphane | GLO
1131	Output	Emission	Hydrogen	Hydrogen, emission to air	Tri-tert-butylphosphine	Tri-tert-butylphosphine	HTL	2-2015 Espinosa	5.2e-10	kg	0.00996169	kg		Hydrogen | Emission to air | unspecified
1132	Output	MOutput	Tri-tert-butylphosphine	Tri-tert-butylphosphine	Tri-tert-butylphosphine	Tri-tert-butylphosphine	HTL	2-2015 Espinosa	5.22e-08	kg	1	kg
1133	Input	Input	Benzaldehyde {RER}	Benzaldehyde	Dibenzylideneacetone	Dibenzylideneacetone	HTL	2-2015 Espinosa	4.28e-09	kg	0.634074	kg		market for benzaldehyde | RER
1134	Input	Input	Acetone liquid {RER}	Acetone	Dibenzylideneacetone	Dibenzylideneacetone	HTL	2-2015 Espinosa	1.17e-09	kg	0.173333	kg		market for acetone, liquid | RER
1135	Input	Input	Sodium hydroxide, without water, in 50% solution state	Sodium hydroxide	Dibenzylideneacetone	Dibenzylideneacetone	HTL	2-2015 Espinosa	8.08e-09	kg	1.19704	kg		market for sodium hydroxide, without water, in 50% solution state | RER
1136	Input	Input	Ethyl acetate {GLO} market for	Ethyl acetate	Dibenzylideneacetone	Dibenzylideneacetone	HTL	2-2015 Espinosa	3.23e-09	kg	0.478519	kg		market for ethyl acetate | GLO
1137	Input	Input	Solvent, organic {GLO}	Solvent organic	Dibenzylideneacetone	Dibenzylideneacetone	HTL	2-2015 Espinosa	1.51e-11	kg	0.00223704	kg		market for solvent, organic | GLO
1138	Input	Input	Ethanol, from ethylene	Ethanol	Dibenzylideneacetone	Dibenzylideneacetone	HTL	2-2015 Espinosa	5.1e-08	kg	7.55556	kg		market for ethanol, without water, in 99.7% solution state, from ethylene | RER
1139	Input	Input	Water, ultrapure {GLO}	Ultrapure water	Dibenzylideneacetone	Dibenzylideneacetone	HTL	2-2015 Espinosa	2.16e-07	kg	32	kg		market for water, ultrapure | RER
1140	Energy	Process	Electricity, low voltage {DK}| market for	Electricity, low voltage	Dibenzylideneacetone	Dibenzylideneacetone	HTL	2-2015 Espinosa	2.69e-11	kWh	0.00398519	kWh		market group for electricity, low voltage | Europe without Switzerland
1141	Output	MOutput	Dibenzylideneacetone	Dibenzylideneacetone	Dibenzylideneacetone	Dibenzylideneacetone	HTL	2-2015 Espinosa	6.75e-09	kg	1	kg
1142	Input	Input	Acetic acid, without water, in 98% solution state	Acetic Acid	Sodium acetate	Sodium acetate	HTL	2-2015 Espinosa	4.19e-09	kg	0.732517	kg		market for acetic acid | GLO
1143	Input	Input	Sodium hydroxide, without water, in 50% solution state	Sodium hydroxide	Sodium acetate	Sodium acetate	HTL	2-2015 Espinosa	2.79e-09	kg	0.487762	kg		market for sodium hydroxide, without water, in 50% solution state | RER
1144	Output	Emission	Water	Water, emission to water	Sodium acetate	Sodium acetate	HTL	2-2015 Espinosa	1.26e-09	kg	0.22028	m3		Water | Emission to water | unspecified
1145	Output	MOutput	Sodium acetate	Sodium acetate	Sodium acetate	Sodium acetate	HTL	2-2015 Espinosa	5.72e-09	kg	1	kg
1146	Input	Input	Aqua regia	Aqua regia	Palladium chloride PdCl2	Palladium chloride	HTL	2-2015 Espinosa	5.63e-10	kg	0.365584	kg		Aqua regia | 2-2015 Espinosa
1147	Input	Input	Palladium {GLO}, market for	Palladium	Palladium chloride PdCl2	Palladium chloride	HTL	2-2015 Espinosa	9.78e-10	kg	0.635065	kg		market for palladium | GLO
1148	Energy	Process	Electricity, low voltage {DK}| market for	Electricity, low voltage	Palladium chloride PdCl2	Palladium chloride	HTL	2-2015 Espinosa	2.14e-09	kWh	1.38961	kWh		market group for electricity, low voltage | Europe without Switzerland
1149	Output	MOutput	Palladium chloride PdCl2	Palladium chloride	Palladium chloride PdCl2	Palladium chloride	HTL	2-2015 Espinosa	1.54e-09	kg	1	kg
1150	Input	Input	Nitric acid, without water, in 50% solution state	Nitric acid	Aqua regia	Aqua regia	HTL	2-2015 Espinosa	1.41e-10	kg	0.250444	kg		market for nitric acid, without water, in 50% solution state | RER w/o RU
1151	Input	Input	Hydrochloric acid, without water, in 30% solution state	Hydrochloric acid	Aqua regia	Aqua regia	HTL	2-2015 Espinosa	4.22e-10	kg	0.749556	kg		market for hydrochloric acid, without water, in 30% solution state | RER
1152	Output	MOutput	Aqua regia	Aqua regia	Aqua regia	Aqua regia	HTL	2-2015 Espinosa	5.63e-10	kg	1	kg
1153	Input	Input	9-Fluorenone	Fluorenone	2,2`, 7,7`-Tetrabromo-9-9`-spirobi[9H-fluorene]	2,2`, 7,7`-Tetrabromo-9-9`-spirobi	HTL	2-2015 Espinosa	7.24e-08	kg	0.0593443	kg		Fluorenone | 2-2015 Espinosa
1154	Input	Input	Magnesium {RER} production	Magnesium	2,2`, 7,7`-Tetrabromo-9-9`-spirobi[9H-fluorene]	2,2`, 7,7`-Tetrabromo-9-9`-spirobi	HTL	2-2015 Espinosa	9.88e-06	kg	8.09836	kg		market for magnesium | GLO
1155	Input	Input	Water, ultrapure {GLO} production	Ultrapure water	2,2`, 7,7`-Tetrabromo-9-9`-spirobi[9H-fluorene]	2,2`, 7,7`-Tetrabromo-9-9`-spirobi	HTL	2-2015 Espinosa	4.02e-06	kg	3.29508	kg		market for water, ultrapure | RER
1156	Input	Input	Diethyl ether, at plant/RER U	Diethyl ether	2,2`, 7,7`-Tetrabromo-9-9`-spirobi[9H-fluorene]	2,2`, 7,7`-Tetrabromo-9-9`-spirobi	HTL	2-2015 Espinosa	1.13e-06	kg	0.92623	kg		market for diethyl ether, without water, in 99.95% solution state | RER
1157	Input	Input	Ammonia, liquid {RER}	Ammonia	2,2`, 7,7`-Tetrabromo-9-9`-spirobi[9H-fluorene]	2,2`, 7,7`-Tetrabromo-9-9`-spirobi	HTL	2-2015 Espinosa	6.33e-08	kg	0.0518852	kg		market for ammonia, anhydrous, liquid | RER
1158	Input	Input	Acetic acid, without water, in 98% solution	Acetic Acid	2,2`, 7,7`-Tetrabromo-9-9`-spirobi[9H-fluorene]	2,2`, 7,7`-Tetrabromo-9-9`-spirobi	HTL	2-2015 Espinosa	5.22e-08	kg	0.0427869	kg		market for acetic acid | GLO
1159	Input	Input	Hydrochloric acid, without water, in 30% solution state	Hydrochloric acid	2,2`, 7,7`-Tetrabromo-9-9`-spirobi[9H-fluorene]	2,2`, 7,7`-Tetrabromo-9-9`-spirobi	HTL	2-2015 Espinosa	2.88e-11	kg	2.36066e-05	kg		market for hydrochloric acid, without water, in 30% solution state | RER
1160	Input	Input	Bromine {RER} production	Bromine	2,2`, 7,7`-Tetrabromo-9-9`-spirobi[9H-fluorene]	2,2`, 7,7`-Tetrabromo-9-9`-spirobi	HTL	2-2015 Espinosa	2.63e-08	kg	0.0215574	kg		market for bromine | GLO
1161	Input	Input	Iron (III) chloride, without water	Iron (III) chloride	2,2`, 7,7`-Tetrabromo-9-9`-spirobi[9H-fluorene]	2,2`, 7,7`-Tetrabromo-9-9`-spirobi	HTL	2-2015 Espinosa	3.16e-10	kg	0.000259016	kg		market for iron(III) chloride, without water, in 40% solution state | GLO
1162	Input	Input	Dichloromethane {GLO}, market for	Dichloromethane	2,2`, 7,7`-Tetrabromo-9-9`-spirobi[9H-fluorene]	2,2`, 7,7`-Tetrabromo-9-9`-spirobi	HTL	2-2015 Espinosa	1.61e-08	kg	0.0131967	kg		market for dichloromethane | RER
1163	Input	Input	4-Bromobiphenyl	4-Bromobiphenyl	2,2`, 7,7`-Tetrabromo-9-9`-spirobi[9H-fluorene]	2,2`, 7,7`-Tetrabromo-9-9`-spirobi	HTL	2-2015 Espinosa	7.31e-09	kg	0.0059918	kg		4-Bromobiphenyl | 2-2015 Espinosa
1164	Energy	Process	Electricity, low voltage {DK}| market for	Electricity, low voltage	2,2`, 7,7`-Tetrabromo-9-9`-spirobi[9H-fluorene]	2,2`, 7,7`-Tetrabromo-9-9`-spirobi	HTL	2-2015 Espinosa	2.14e-06	kWh	1.7541	kWh		market group for electricity, low voltage | Europe without Switzerland
1165	Output	MOutput	2,2`, 7,7`-Tetrabromo-9-9`-spirobi[9H-fluorene]	2,2`, 7,7`-Tetrabromo-9-9`-spirobi	2,2`, 7,7`-Tetrabromo-9-9`-spirobi[9H-fluorene]	2,2`, 7,7`-Tetrabromo-9-9`-spirobi	HTL	2-2015 Espinosa	1.22e-06	kg	1	kg
1166	Input	Input	Polycarboxylates, 40% active substance	Polycarboxylates	Fluorenone	Fluorenone	HTL	2-2015 Espinosa	9.44e-08	kg	1.30387	kg		market for polycarboxylates, 40% active substance | RER
1167	Input	Input	Sulfuric acid	Sulfuric acid	Fluorenone	Fluorenone	HTL	2-2015 Espinosa	3.48e-09	kg	0.0480663	kg		market for sulfuric acid | RER
1168	Energy	Process	Electricity, low voltage {DK}| market for	Electricity, low voltage	Fluorenone	Fluorenone	HTL	2-2015 Espinosa	3.54e-10	kWh	0.0048895	kWh		market group for electricity, low voltage | Europe without Switzerland
1169	Output	MOutput	Fluorenone	Fluorenone	Fluorenone	Fluorenone	HTL	2-2015 Espinosa	7.24e-08	kg	1	kg
1170	Input	Input	Biphenyl	Biphenyl	4-Bromobiphenyl	4-Bromobiphenyl	HTL	2-2015 Espinosa	9.82e-10	kg	0.134337	kg		Biphenyl | 2-2015 Espinosa
1171	Input	Input	Acetic acid production, product in 98% solution state	Acetic Acid	4-Bromobiphenyl	4-Bromobiphenyl	HTL	2-2015 Espinosa	6.01e-09	kg	0.822161	kg		market for acetic acid | GLO
1172	Input	Input	Trifluoroacetic acid {GLO}, market for	Acetic Acid	4-Bromobiphenyl	4-Bromobiphenyl	HTL	2-2015 Espinosa	9.47e-10	kg	0.129549	kg		market for acetic acid | GLO
1173	Input	Input	Bromine {GLO}, market for	Bromine	4-Bromobiphenyl	4-Bromobiphenyl	HTL	2-2015 Espinosa	2.24e-09	kg	0.30643	kg		market for bromine | GLO
1174	Output	MOutput	4-Bromobiphenyl	4-Bromobiphenyl	4-Bromobiphenyl	4-Bromobiphenyl	HTL	2-2015 Espinosa	7.31e-09	kg	1	kg
1175	Input	Input	Oxygen, liquid {GLO}	Oxygen, liquid	Biphenyl	Biphenyl	HTL	2-2015 Espinosa	1.02e-10	kg	0.10387	kg		market for oxygen, liquid | RER
1176	Input	Input	Benzene {GLO} market for	Benzene	Biphenyl	Biphenyl	HTL	2-2015 Espinosa	9.95e-10	kg	1.01324	kg		market for benzene | RER
1177	Output	Emission	Water	Water, emission to water	Biphenyl	Biphenyl	HTL	2-2015 Espinosa	1.15e-10	kg	0.117108	m3		Water | Emission to water | unspecified
1178	Output	MOutput	Biphenyl	Biphenyl	Biphenyl	Biphenyl	HTL	2-2015 Espinosa	9.82e-10	kg	1	kg
1179	Output	Output	Lithium, at plant/GLO	Lithium	Tert-butylpyridine t(BP)	Tert-butylpyridine	HTL	2-2015 Espinosa	5.61e-09	kg	0.0301613	kg		market for lithium | GLO
1180	Input	Input	Tert-butyllithium	Tert-butyllithium	Tert-butylpyridine t(BP)	Tert-butylpyridine	HTL	2-2015 Espinosa	6.22e-08	kg	0.334409	kg		Tert- butyllithium | 2-2015 Espinosa
1181	Input	Input	Pyridine {GLO} | market for	Pyridine	Tert-butylpyridine t(BP)	Tert-butylpyridine	HTL	2-2015 Espinosa	7.69e-08	kg	0.413441	kg		market for pyridine | GLO
1182	Output	MOutput	Tert-butylpyridine t(BP)	Tert-butylpyridine	Tert-butylpyridine t(BP)	Tert-butylpyridine	HTL	2-2015 Espinosa	1.86e-07	kg	1	kg
1183	Input	Input	1-butanol {GLO} market for	n-butanol	Tert- butyllithium	Tert- butyllithium	HTL	2-2015 Espinosa	7.2e-08	kg	1.15756	kg		market for n-butanol | GLO
1184	Input	Input	Lithium {GLO} market for	Lithium	Tert- butyllithium	Tert- butyllithium	HTL	2-2015 Espinosa	6.72e-09	kg	0.108039	kg		market for lithium | GLO
1185	Output	MOutput	Tert- butyllithium	Tert- butyllithium	Tert- butyllithium	Tert- butyllithium	HTL	2-2015 Espinosa	6.22e-08	kg	1	kg
1186	Output	Output	Ammonia	Ammonia, emission to air	Lithium imide	Lithium imide	HTL	2-2015 Espinosa	1.1e-07	kg	0.588235	kg		Ammonia | Emission to air | unspecified
1187	Input	Input	Lithium amides	Lithium amides	Lithium imide	Lithium imide	HTL	2-2015 Espinosa	2.97e-07	kg	1.58824	kg		Lithium amides | 2-2015 Espinosa
1188	Output	MOutput	Lithium imide	Lithium imide	Lithium imide	Lithium imide	HTL	2-2015 Espinosa	1.87e-07	kg	1	kg
1189	Input	Input	Lithium {GLO}	Lithium	Lithium amides	Lithium amides	HTL	2-2015 Espinosa	8.96e-08	kg	0.301684	kg		market for lithium | GLO
1190	Input	Input	Ammonia, liquid {RER}	Ammonia	Lithium amides	Lithium amides	HTL	2-2015 Espinosa	2.2e-07	kg	0.740741	kg		market for ammonia, anhydrous, liquid | RER
1191	Output	Emission	Hydrogen	Hydrogen, emission to air	Lithium amides	Lithium amides	HTL	2-2015 Espinosa	1.3e-08	kg	0.043771	kg		Hydrogen | Emission to air | unspecified
1192	Output	MOutput	Lithium amides	Lithium amides	Lithium amides	Lithium amides	HTL	2-2015 Espinosa	2.97e-07	kg	1	kg
1193	Input	Input	(CH3) 3SiN(Na)SO2CF3	Sodium (trimethylsilyl)trifluoromethanesulfonyl imide	NaN(SO2CF3)2	Sodium bis(trifluoromethanesulfonyl)imide	HTL	3-2015 SerranoLujan	1.31e-05	kg	146.205	kg		Sodium (trimethylsilyl)trifluoromethanesulfonyl imide | 3-2015 SerranoLujan
1194	Input	Input	Dioxane production	Dioxane	NaN(SO2CF3)2	Sodium bis(trifluoromethanesulfonyl)imide	HTL	3-2015 SerranoLujan	1.81e-08	kg	0.202009	kg		market for dioxane | RER
1195	Energy	Process	Electricity, low voltage {DK}	Electricity, low voltage	NaN(SO2CF3)2	Sodium bis(trifluoromethanesulfonyl)imide	HTL	3-2015 SerranoLujan	6.75e-07	kWh	7.53348	kWh		market group for electricity, low voltage | Europe without Switzerland
1196	Output	MOutput	NaN(SO2CF3)2	Sodium bis(trifluoromethanesulfonyl)imide	NaN(SO2CF3)2	Sodium bis(trifluoromethanesulfonyl)imide	HTL	3-2015 SerranoLujan	8.96e-08	kg	1	kg
1197	Input	Input	NaNHSO2CF3	Sodium trifluoromethanesulfonamide	(CH3)3SiN(Na)SO2CF3	Sodium (trimethylsilyl)trifluoromethanesulfonyl imide	HTL	3-2015 SerranoLujan	9.7e-06	kg	0.740458	kg		Sodium trifluoromethanesulfonamide | 3-2015 SerranoLujan
1198	Input	Input	Market for hexamethyldisilazane	Hexamethyldisilazane	(CH3)3SiN(Na)SO2CF3	Sodium (trimethylsilyl)trifluoromethanesulfonyl imide	HTL	3-2015 SerranoLujan	4.58e-06	kg	0.349618	kg		market for hexamethyldisilazane | GLO
1199	Output	Output	Ammonia	Ammonia, emission to air	(CH3)3SiN(Na)SO2CF3	Sodium (trimethylsilyl)trifluoromethanesulfonyl imide	HTL	3-2015 SerranoLujan	4.6e-07	kg	0.0351145	kg		Ammonia | Emission to air | unspecified
1200	Energy	Process	Electricity, low voltage {DK}	Electricity, low voltage	(CH3)3SiN(Na)SO2CF3	Sodium (trimethylsilyl)trifluoromethanesulfonyl imide	HTL	3-2015 SerranoLujan	2.66e-06	kWh	0.203053	kWh		market group for electricity, low voltage | Europe without Switzerland
1201	Output	MOutput	(CH3)3SiN(Na)SO2CF3	Sodium (trimethylsilyl)trifluoromethanesulfonyl imide	(CH3)3SiN(Na)SO2CF3	Sodium (trimethylsilyl)trifluoromethanesulfonyl imide	HTL	3-2015 SerranoLujan	1.31e-05	kg	1	kg
1202	Input	Input	H2NSO2CF3	Trifluoromethanesulfonamide	NaNHSO2CF3	Sodium trifluoromethanesulfonamide	HTL	3-2015 SerranoLujan	8.13e-06	kg	0.838144	kg		Trifluoromethanesulfonamide | 3-2015 SerranoLujan
1203	Input	Input	Market for mehtanol	Methanol	NaNHSO2CF3	Sodium trifluoromethanesulfonamide	HTL	3-2015 SerranoLujan	3.88e-06	kg	0.4	kg		market for methanol | RER
1204	Input	Input	Sodium methoxide production	Sodium methoxide	NaNHSO2CF3	Sodium trifluoromethanesulfonamide	HTL	3-2015 SerranoLujan	1.27e-05	kg	1.30928	kg		market for sodium methoxide | GLO
1205	Input	Input	Market for benzene	Benzene	NaNHSO2CF3	Sodium trifluoromethanesulfonamide	HTL	3-2015 SerranoLujan	4.29e-06	/	0.442268	kg		market for benzene | RER
1206	Output	MOutput	NaNHSO2CF3	Sodium trifluoromethanesulfonamide	NaNHSO2CF3	Sodium trifluoromethanesulfonamide	HTL	3-2015 SerranoLujan	9.7e-06	kg	1	kg
1207	Input	Input	Trifluoromethanesulfony fluoride	Trifluoromethanesulfony fluoride	H2NSO2CF3	Trifluoromethanesulfonamide	HTL	3-2015 SerranoLujan	9.73e-06	kg	1.1968	kg		Trifluoromethanesulfony fluoride | 3-2015 SerranoLujan
1208	Input	Input	Ammonia	Ammonia	H2NSO2CF3	Trifluoromethanesulfonamide	HTL	3-2015 SerranoLujan	4.36e-06	kg	0.536285	kg		market for ammonia, anhydrous, liquid | RER
1209	Output	Output	Ammonia	Ammonia, emission to air	H2NSO2CF3	Trifluoromethanesulfonamide	HTL	3-2015 SerranoLujan	1.09e-06	kg	0.134071	kg		Ammonia | Emission to air | unspecified
1210	Input	Input	Dioxan production	Dioxane	H2NSO2CF3	Trifluoromethanesulfonamide	HTL	3-2015 SerranoLujan	5.46e-05	kg	6.71587	kg		market for dioxane | RER
1211	Output	Output	Dioxan production	Dioxane, byproduct	H2NSO2CF3	Trifluoromethanesulfonamide	HTL	3-2015 SerranoLujan	4.1e-06	kg	0.504305	kg		market for dioxane | RER
1212	Input	Input	Market for benzene	Benzene	H2NSO2CF3	Trifluoromethanesulfonamide	HTL	3-2015 SerranoLujan	1.55e-05	kg	1.90652	kg		market for benzene | RER
1213	Energy	Process	Electricity, low voltage {DK}	Electricity, low voltage	H2NSO2CF3	Trifluoromethanesulfonamide	HTL	3-2015 SerranoLujan	1.94e-07	kWh	0.0238622	kWh		market group for electricity, low voltage | Europe without Switzerland
1214	Output	MOutput	H2NSO2CF3	Trifluoromethanesulfonamide	H2NSO2CF3	Trifluoromethanesulfonamide	HTL	3-2015 SerranoLujan	8.13e-06	kg	1	kg
1215	Input	Input	CH3SO2F	Methylsulfonyl fluoride	Trifluoromethanesulfony fluoride	Trifluoromethanesulfony fluoride	HTL	3-2015 SerranoLujan	1.15e-05	kg	1.18191	kg		Methylsulfonyl fluoride | 3-2015 SerranoLujan
1216	Energy	Process	Electricity, low voltage {DK}	Electricity, low voltage	Trifluoromethanesulfony fluoride	Trifluoromethanesulfony fluoride	HTL	3-2015 SerranoLujan	2.33e-08	kWh	0.00239466	kWh		market group for electricity, low voltage | Europe without Switzerland
1217	Output	MOutput	Trifluoromethanesulfony fluoride	Trifluoromethanesulfony fluoride	Trifluoromethanesulfony fluoride	Trifluoromethanesulfony fluoride	HTL	3-2015 SerranoLujan	9.73e-06	kg	1	kg
1218	Input	Input	Methane sulfonyl chloride	Methane sulfonyl chloride	CH3SO2F	Methylsulfonyl fluoride	HTL	3-2015 SerranoLujan	1.15e-05	kg	1	kg		Methane sulfonyl chloride | 3-2015 SerranoLujan
1219	Input	Input	Potassium fluoride	Potassium fluoride	CH3SO2F	Methylsulfonyl fluoride	HTL	3-2015 SerranoLujan	6.82e-06	kg	0.593043	kg		Potassium fluoride | 3-2015 SerranoLujan
1220	Energy	Process	Electricity, low voltage {DK}	Electricity, low voltage	CH3SO2F	Methylsulfonyl fluoride	HTL	3-2015 SerranoLujan	4.56e-07	kWh	0.0396522	kWh		market group for electricity, low voltage | Europe without Switzerland
1221	Output	MOutput	CH3SO2F	Methylsulfonyl fluoride	CH3SO2F	Methylsulfonyl fluoride	HTL	3-2015 SerranoLujan	1.15e-05	kg	1	kg
1222	Input	Input	Market for potassium carbonate	Potassium carbonate	Potassium fluoride	Potassium fluoride	HTL	3-2015 SerranoLujan	6.04e-06	kg	0.88563	kg		market for potassium carbonate | GLO
1223	Input	Input	Market for hydrogen fluoride	Hydrogen fluoride	Potassium fluoride	Potassium fluoride	HTL	3-2015 SerranoLujan	3.5e-06	kg	0.513196	kg		market for hydrogen fluoride | RER
1224	Input	Input	Water	Tap water	Potassium fluoride	Potassium fluoride	HTL	3-2015 SerranoLujan	3.15e-06	kg	0.461877	kg		market group for tap water | RER
1225	Output	Emission	Water	Water, emission to water	Potassium fluoride	Potassium fluoride	HTL	3-2015 SerranoLujan	7.87e-07	kg	0.115396	m3		Water | Emission to water | unspecified
1226	Output	Emission	CO2	Carbon dioxide, emission to air	Potassium fluoride	Potassium fluoride	HTL	3-2015 SerranoLujan	1.67e-06	kg	0.244868	kg		Carbon dioxide, fossil | Emission to air | unspecified
1227	Output	MOutput	Potassium fluoride	Potassium fluoride	Potassium fluoride	Potassium fluoride	HTL	3-2015 SerranoLujan	6.82e-06	kg	1	kg
1228	Input	Input	Market for sulfuryl chloride	Sulfuryl chloride	Methane sulfonyl chloride	Methane sulfonyl chloride	HTL	3-2015 SerranoLujan	2.35e-05	/	2.04348	kg		market for sulfuryl chloride | GLO
1229	Input	Input	Market for methane	Methane, emission to air	Methane sulfonyl chloride	Methane sulfonyl chloride	HTL	3-2015 SerranoLujan	2.8e-06	/	0.243478	kg		Methane, fossil | Emission to air | unspecified
1230	Output	Output	Hydrochloridric acid	Hydrochloric acid, emission to water	Methane sulfonyl chloride	Methane sulfonyl chloride	HTL	3-2015 SerranoLujan	6.36e-06	/	0.553043	kg		Hydrochloric acid | Emission to water | unspecified
1231	Energy	Process	Electricity, low voltage {DK}	Electricity, low voltage	Methane sulfonyl chloride	Methane sulfonyl chloride	HTL	3-2015 SerranoLujan	1.84e-06	kWh	0.16	kWh		market group for electricity, low voltage | Europe without Switzerland
1232	Output	MOutput	Methane sulfonyl chloride	Methane sulfonyl chloride	Methane sulfonyl chloride	Methane sulfonyl chloride	HTL	3-2015 SerranoLujan	1.15e-05	kg	1	kg
1233	Input	Emission	Chromium	Chromium, emission to air	Chromium, Copper, tin, lead, nickel, zinc	Chromium, Copper, tin, lead, nickel, zinc	FTO	4-2015 Gong	0.166667	kg	0.166667	kg		Chromium III | Emission to air | unspecified
1234	Input	Emission	Copper	Copper, emission to air	Chromium, Copper, tin, lead, nickel, zinc	Chromium, Copper, tin, lead, nickel, zinc	FTO	4-2015 Gong	0.166667	kg	0.166667	kg		Copper | Emission to air | unspecified
1235	Input	Emission	tin	tin, emission to air	Chromium, Copper, tin, lead, nickel, zinc	Chromium, Copper, tin, lead, nickel, zinc	FTO	4-2015 Gong	0.166667	kg	0.166667	kg		Tin ion | Emission to air | unspecified
1236	Input	Emission	lead	lead, emission to air	Chromium, Copper, tin, lead, nickel, zinc	Chromium, Copper, tin, lead, nickel, zinc	FTO	4-2015 Gong	0.166667	kg	0.166667	kg		Lead II | Emission to air | unspecified
1237	Input	Emission	nickel,	nickel, emission to air	Chromium, Copper, tin, lead, nickel, zinc	Chromium, Copper, tin, lead, nickel, zinc	FTO	4-2015 Gong	0.166667	kg	0.166667	kg		Nickel II | Emission to air | unspecified
1238	Input	Emission	zinc	zinc, emission to air	Chromium, Copper, tin, lead, nickel, zinc	Chromium, Copper, tin, lead, nickel, zinc	FTO	4-2015 Gong	0.166667	kg	0.166667	kg		Zinc II | Emission to air | unspecified
1239	Output	mOutput	Chromium, Copper, tin, lead, nickel, zinc	Chromium, Copper, tin, lead, nickel, zinc	Chromium, Copper, tin, lead, nickel, zinc	Chromium, Copper, tin, lead, nickel, zinc	FTO	4-2015 Gong	1	kg	1	kg
1240	Input	Emission	Arsenic	Arsenic, emission to air	Arsenic, antimony	Arsenic, antimony	FTO	4-2015 Gong	0.5	kg	0.5	kg		Arsenic ion | Emission to air | unspecified
1241	Input	Emission	antimony	antimony, emission to air	Arsenic, antimony	Arsenic, antimony	FTO	4-2015 Gong	0.5	kg	0.5	kg		Antimony ion | Emission to air | unspecified
1242	Output	mOutput	Arsenic, antimony	Arsenic, antimony	Arsenic, antimony	Arsenic, antimony	FTO	4-2015 Gong	1	kg	1	kg
1243	Input	Emission	Nitrobenzene	Nitrobenzene, emission to air	2-Chloronitrobenzene	2-Chloronitrobenzene	HTL	4-2015 Gong	0.5	kg	0.5	kg		Nitrobenzene | Emission to air | unspecified
1244	Input	Emission	o-Dichlorobenzene	o-Dichlorobenzene, emission to air	2-Chloronitrobenzene	2-Chloronitrobenzene	HTL	4-2015 Gong	0.5	kg	0.5	kg		o-Dichlorobenzene | Emission to air | unspecified
1245	mOutput	mOutput	2-Chloronitrobenzene	2-Chloronitrobenzene	2-Chloronitrobenzene	2-Chloronitrobenzene	HTL	4-2015 Gong	1	kg	1	kg
1246	Input	Input	Acetic acid [Organic intermediate products]	Acetic Acid	FAAc	Formamidinium acetate	Perovskite	14-2017 Zhang	0.885	kg	0.885	kg		market for acetic acid | GLO
1247	Input	Input	Ammonia [Inorganic intermediate products]	Ammonia	FAAc	Formamidinium acetate	Perovskite	14-2017 Zhang	0.365	kg	0.365	kg		market for ammonia, anhydrous, liquid | RER
1248	Input	Input	Hydrochloric acid (100%) [Inorganic intermediate products]	Hydrochloric acid	FAAc	Formamidinium acetate	Perovskite	14-2017 Zhang	0.417	kg	0.417	kg		market for hydrochloric acid, without water, in 30% solution state | RER
1249	Input	Input	Hydrogen cyanide (prussic acid) [Inorganic intermediate products]	Hydrogen cyanide	FAAc	Formamidinium acetate	Perovskite	14-2017 Zhang	0.281	kg	0.281	kg		market for hydrogen cyanide | RER
1250	Input	Input	Nitrogen gaseous [Inorganic intermediate products]	Nitrogen, liquid	FAAc	Formamidinium acetate	Perovskite	14-2017 Zhang	0.288	kg	0.288	kg		market for nitrogen, liquid | RER
1251	Input	Input	RER: ethanol from ethylene, at plant [organics]	Ethanol	FAAc	Formamidinium acetate	Perovskite	14-2017 Zhang	0.479	kg	0.479	kg		market for ethanol, without water, in 99.7% solution state, from ethylene | RER
1252	Input	Input	Steam (mp) [steam]	Steam	FAAc	Formamidinium acetate	Perovskite	14-2017 Zhang	4.45	kg	4.45	kg		market for steam, in chemical industry | RER
1253	Energy	Input	US: electricity mix [production mix]	Electricity, medium voltage	FAAc	Formamidinium acetate	Perovskite	14-2017 Zhang	2.85	MJ	2.85	kWh		market group for electricity, medium voltage | Europe without Switzerland
1254	Input	Input	Cooling water [Waste for recovery]	Cooling Water	FAAc	Formamidinium acetate	Perovskite	14-2017 Zhang	400	kg	400	m3		Water, cooling, unspecified natural origin | Resource | in water
1255	Output	MOutput	FAAc (C3H8N2O2) [Production]	Formamidinium acetate	FAAc	Formamidinium acetate	Perovskite	14-2017 Zhang	1	kg	1	kg
1256	Output	Output	Water (waste water, untreated) [Production residues in life cycle]	Wastewater	FAAc	Formamidinium acetate	Perovskite	14-2017 Zhang	1.43	kg	1.43	m3		treatment of wastewater, average, wastewater treatment | Europe without Switzerland
1257	Energy	Output	Waste heat [Other emissions to air]	Waste heat, emission to air	FAAc	Formamidinium acetate	Perovskite	14-2017 Zhang	40.4	MJ	40.4	MJ		Heat, waste | Emission to air | unspecified
1258	Input	Input	Bromine [Inorganic intermediate products]	Bromine	HBr	Hydrogen bromide	Perovskite	14-2017 Zhang	1.07	kg	1.07	kg		market for bromine | GLO
1259	Input	Input	Hydrogen [Inorganic intermediate products]	Hydrogen	HBr	Hydrogen bromide	Perovskite	14-2017 Zhang	0.0134	kg	0.0134	kg		hydrogen production, gaseous, petroleum refinery operation | Europe without Switzerland
1260	Input	Input	Nitrogen gaseous [Inorganic intermediate products]	Nitrogen, liquid	HBr	Hydrogen bromide	Perovskite	14-2017 Zhang	0.288	kg	0.288	kg		market for nitrogen, liquid | RER
1261	Input	Input	Steam (mp) [steam]	Steam	HBr	Hydrogen bromide	Perovskite	14-2017 Zhang	4.45	kg	4.45	kg		market for steam, in chemical industry | RER
1262	Energy	Input	US: electricity, production mix US [production mix]	Electricity, medium voltage	HBr	Hydrogen bromide	Perovskite	14-2017 Zhang	2.85	MJ	2.85	kWh		market group for electricity, medium voltage | Europe without Switzerland
1263	Input	Input	Cooling water [Waste for recovery]	Cooling Water	HBr	Hydrogen bromide	Perovskite	14-2017 Zhang	400	kg	400	m3		Water, cooling, unspecified natural origin | Resource | in water
1264	Output	MOutput	Hydrobromic acid (HBr) [Materials]	Hydrogen bromide	HBr	Hydrogen bromide	Perovskite	14-2017 Zhang	1	kg	1	kg
1265	Output	Output	Waste for disposal (unspecified) [Waste for disposal]	Municipal solid waste, landfill	HBr	Hydrogen bromide	Perovskite	14-2017 Zhang	0.0859	kg	0.0859	kg		market for process-specific burdens, municipal waste incineration | Europe without Switzerland
1266	Energy	Output	Waste heat [Other emissions to air]	Waste heat, emission to air	HBr	Hydrogen bromide	Perovskite	14-2017 Zhang	16.9	MJ	16.9	MJ		Heat, waste | Emission to air | unspecified
1267	Input	Input	Bromine [Inorganic intermediate products]	Bromine	Potassium bromide (KBr)	Potassium bromide	Perovskite	14-2017 Zhang	1.46	kg	1.46	kg		market for bromine | GLO
1268	Input	Input	Nitrogen gaseous [Inorganic intermediate products]	Nitrogen, liquid	Potassium bromide (KBr)	Potassium bromide	Perovskite	14-2017 Zhang	0.288	kg	0.288	kg		market for nitrogen, liquid | RER
1269	Input	Input	Potassium hydroxide (potash) [Inorganic intermediate products]	Potassium hydroxide	Potassium bromide (KBr)	Potassium bromide	Perovskite	14-2017 Zhang	1.02	kg	1.02	kg		market for potassium hydroxide | GLO
1270	Input	Input	Steam (mp) [steam]	Steam	Potassium bromide (KBr)	Potassium bromide	Perovskite	14-2017 Zhang	4.45	kg	4.45	kg		market for steam, in chemical industry | RER
1271	Energy	Input	US: electricity mix [production mix]	Electricity, medium voltage	Potassium bromide (KBr)	Potassium bromide	Perovskite	14-2017 Zhang	2.85	MJ	2.85	kWh		market group for electricity, medium voltage | Europe without Switzerland
1272	Input	Input	Water (deionized) [Operating materials]	Deionised water	Potassium bromide (KBr)	Potassium bromide	Perovskite	14-2017 Zhang	4.5	kg	4.5	kg		market for water, deionised | Europe without Switzerland
1273	Input	Input	Cooling water [Waste for recovery]	Cooling Water	Potassium bromide (KBr)	Potassium bromide	Perovskite	14-2017 Zhang	400	kg	400	m3		Water, cooling, unspecified natural origin | Resource | in water
1274	Output	MOutput	Potassium bromide [Materials]	Potassium bromide	Potassium bromide (KBr)	Potassium bromide	Perovskite	14-2017 Zhang	1	kg	1	kg
1275	Output	Output	Water (waste water, untreated) [Production residues in life cycle]	Wastewater	Potassium bromide (KBr)	Potassium bromide	Perovskite	14-2017 Zhang	5.98	kg	5.98	m3		treatment of wastewater, average, wastewater treatment | Europe without Switzerland
1276	Output	Output	Bromine [Inorganic emissions to air]	Bromine, emission to air	Potassium bromide (KBr)	Potassium bromide	Perovskite	14-2017 Zhang	0.00104	kg	0.00104	kg		Bromine | Emission to air | unspecified
1277	Energy	Output	Waste heat [Other emissions to air]	Waste heat, emission to air	Potassium bromide (KBr)	Potassium bromide	Perovskite	14-2017 Zhang	15.3	MJ	15.3	MJ		Heat, waste | Emission to air | unspecified
1278	Input	Input	Hydrochloric acid (100%) [Inorganic intermediate products]	Hydrochloric acid	SnCl2	Tin chloride	Perovskite	14-2017 Zhang	0.414	kg	0.414	kg		market for hydrochloric acid, without water, in 30% solution state | RER
1279	Input	Input	Nitrogen gaseous [Inorganic intermediate products]	Nitrogen, liquid	SnCl2	Tin chloride	Perovskite	14-2017 Zhang	0.288	kg	0.288	kg		market for nitrogen, liquid | RER
1280	Input	Input	RER: tin [allocable product]	Tin	SnCl2	Tin chloride	Perovskite	14-2017 Zhang	0.684	kg	0.684	kg		market for tin concentrate | GLO
1281	Input	Input	Steam (mp) [steam]	Steam	SnCl2	Tin chloride	Perovskite	14-2017 Zhang	4.45	kg	4.45	kg		market for steam, in chemical industry | RER
1282	Energy	Input	US: electricity mix [production mix]	Electricity, medium voltage	SnCl2	Tin chloride	Perovskite	14-2017 Zhang	2.85	MJ	2.85	kWh		market group for electricity, medium voltage | Europe without Switzerland
1283	Input	Input	Water (desalinated; deionized) [Operating materials]	Deionised water	SnCl2	Tin chloride	Perovskite	14-2017 Zhang	4.5	kg	4.5	kg		market for water, deionised | Europe without Switzerland
1284	Input	Input	Cooling water [Waste for recovery]	Cooling Water	SnCl2	Tin chloride	Perovskite	14-2017 Zhang	400	kg	400	m3		Water, cooling, unspecified natural origin | Resource | in water
1285	Output	MOutput	SnCl2 (tin chloride) [Materials]	Tin chloride	SnCl2	Tin chloride	Perovskite	14-2017 Zhang	1	kg	1	kg
1286	Output	Output	Water (waste water, untreated) [Production residues in life cycle]	Wastewater	SnCl2	Tin chloride	Perovskite	14-2017 Zhang	4.6	kg	4.6	m3		treatment of wastewater, average, wastewater treatment | Europe without Switzerland
1287	Output	Output	Hydrogen chloride [Inorganic emissions to air]	Hydrochloric acid, emission to air	SnCl2	Tin chloride	Perovskite	14-2017 Zhang	0.000414	kg	0.000414	kg		Hydrochloric acid | Emission to air | unspecified
1288	Energy	Output	Waste heat [Other emissions to air]	Waste heat, emission to air	SnCl2	Tin chloride	Perovskite	14-2017 Zhang	15.3	MJ	15.3	MJ		Heat, waste | Emission to air | unspecified
1289	Input	Input	Ilmenite, 54% titanium dioxide {GLO}	Ilmenite	Titanium tetrachloride Production	Titanium tetrachloride	ETL	52-2020 Saraltin	0.00965	kg	0.797521	kg		ilmenite - magnetite mine operation | GLO
1290	Input	Input	Market for chlorine {RER}	Chlorine	Titanium tetrachloride Production	Titanium tetrachloride	ETL	52-2020 Saraltin	0.0158	kg	1.30579	kg		market for chlorine, liquid | RER
1291	Input	Input	Carbon black {GLO}| market for	Carbon black	Titanium tetrachloride Production	Titanium tetrachloride	ETL	52-2020 Saraltin	0.00229	kg	0.189256	kg		market for carbon black | GLO
1292	Output	Output	Iron (III) chloride production, product in 40% solution state	Iron chloride, emission to water	Titanium tetrachloride Production	Titanium tetrachloride	ETL	52-2020 Saraltin	0.0103	kg	0.85124	kg		Chloride | Emission to water | unspecified
1293	Output	Emission	Carbon monoxide	Carbon monoxide, emission to air	Titanium tetrachloride Production	Titanium tetrachloride	ETL	52-2020 Saraltin	0.00534	kg	0.441322	kg		Carbon monoxide, fossil | Emission to air | unspecified
1294	Output	MOutput	Titanium tetrachloride	Titanium tetrachloride	Titanium tetrachloride Production	Titanium tetrachloride	ETL	52-2020 Saraltin	0.0121	kg	1	kg
1295	Input	Input	Titanium tetrachloride	Titanium tetrachloride	Titanium isopropoxide Production	Titanium isopropoxide	ETL	52-2020 Saraltin	0.0121	kg	0.668508	kg		market for titanium tetrachloride | GLO
1296	Input	Input	Isopropanol production	Isopropanol	Titanium isopropoxide Production	Titanium isopropoxide	ETL	52-2020 Saraltin	0.0153	kg	0.845304	kg		market for isopropanol | RER
1297	Output	Output	Hydrochloric acid, without water, in 30% solution	Hydrochloric acid, emission to air	Titanium isopropoxide Production	Titanium isopropoxide	ETL	52-2020 Saraltin	0.00927	kg	0.512155	kg		Hydrochloric acid | Emission to air | unspecified
1298	Output	MOutput	Titanium isopropoxide Production	Titanium isopropoxide	Titanium isopropoxide Production	Titanium isopropoxide	ETL	52-2020 Saraltin	0.0181	kg	1	kg
1299	Input	Input	RER: tin, at regional storage	Tin	Tin(II) chloride Production	Tin chloride	ETL	52-2020 Saraltin	0.019	kg	1.08571	kg		market for tin concentrate | GLO
1300	Input	Input	Hydrochloric acid	Hydrochloric acid	Tin(II) chloride Production	Tin chloride	ETL	52-2020 Saraltin	0.00672	kg	0.384	kg		market for hydrochloric acid, without water, in 30% solution state | RER
1301	Output	Emission	Hydrogen	Hydrogen, emission to air	Tin(II) chloride Production	Tin chloride	ETL	52-2020 Saraltin	0.00019	kg	0.0108571	kg		Hydrogen | Emission to air | unspecified
1302	Output	MOutput	Tin(II) chloride Production	Tin chloride	Tin(II) chloride Production	Tin chloride	ETL	52-2020 Saraltin	0.0175	kg	1	kg
1303	Input	Input	Hydrazine	Hydrazine	HI	Hydrazine iodide	Perovskite	61-2020 Khalifa	39.668	g	39.668	kg	Hydrazine {RER}| production | Alloc Def, U	market for hydrazine | RER
1304	Input	Input	Iodine	Iodine	HI	Hydrazine iodide	Perovskite	61-2020 Khalifa	628.35	g	628.35	kg	Iodine {RER}| production | Alloc Def, U	market for iodine | GLO
1305	Input	Input	Water, deionised	Deionised water	HI	Hydrazine iodide	Perovskite	61-2020 Khalifa	872.71	g	872.71	kg	Water, deionised, at plant/CH U	market for water, deionised | Europe without Switzerland
1306	Input	Input	Nitrogen	Nitrogen, liquid	HI	Hydrazine iodide	Perovskite	61-2020 Khalifa	312.5	g	312.5	kg	Nitrogen, liquid, at plant/RER U	market for nitrogen, liquid | RER
1307	Energy	Energy	Heat	Heat, from steam	HI	Hydrazine iodide	Perovskite	61-2020 Khalifa	0.5938	MJ	0.5938	MJ	Steam, for chemical processes, at plant/RER U	market for heat, from steam, in chemical industry | RER
1308	Energy	Energy	Electricity	Electricity, medium voltage	HI	Hydrazine iodide	Perovskite	61-2020 Khalifa	0.336	kWh	0.336	kWh	Electricity, medium voltage, production RER, at grid/RER U	market group for electricity, medium voltage | Europe without Switzerland
1309	Output	Emission	Nitrogen	Nitrogen, emission to air	HI	Hydrazine iodide	Perovskite	61-2020 Khalifa	15.59	g	15.59	kg		Nitrogen | Emission to air | unspecified
1310	Output	Waste	Disposal of unreacted liquids and unrecovered distillate	Municipal solid waste, incineration	HI	Hydrazine iodide	Perovskite	61-2020 Khalifa	154.072	g	154.072	kg	Process-specific burdens, municipal waste incineration/CH U	market for process-specific burdens, municipal waste incineration | Europe without Switzerland
1311	Output	MOutput	Hydroiodic Acid (57wt,%), from Hydrazine	Hydrazine iodide	HI	Hydrazine iodide	Perovskite	61-2020 Khalifa	1	kg	1	kg
1312	Input	Input	Triethyl Orthoformate	Triethyl Orthoformate	Formamidinium Acetate Salt FAA	Formamidinium acetate	Perovskite	61-2020 Khalifa	1691.46	g	1691.46	kg		Triethyl Orthoformate | 61-2020 Khalifa
1313	Input	Input	Acetic Acid, glacial	Acetic Acid	Formamidinium Acetate Salt FAA	Formamidinium acetate	Perovskite	61-2020 Khalifa	1509.02	g	1509.02	kg	Acetic acid, without water, in 98% solution state {RER}| acetic acid production, product in 98% solution state | Alloc Def, U	market for acetic acid | GLO
1314	Input	Input	Ammonia	Ammonia	Formamidinium Acetate Salt FAA	Formamidinium acetate	Perovskite	61-2020 Khalifa	355.379	g	355.379	kg	Ammonia, steam reforming, liquid, at plant/RER U	market for ammonia, anhydrous, liquid | RER
1315	Input	Input	Ethanol	Ethanol	Formamidinium Acetate Salt FAA	Formamidinium acetate	Perovskite	61-2020 Khalifa	91.587	g	91.587	kg	Ethanol from ethylene, at plant/RER U	market for ethanol, without water, in 99.7% solution state, from ethylene | RER
1316	Input	Input	Diethyl ether	Diethyl ether	Formamidinium Acetate Salt FAA	Formamidinium acetate	Perovskite	61-2020 Khalifa	64.452	g	64.452	kg	Diethyl ether, at plant/RER U	market for diethyl ether, without water, in 99.95% solution state | RER
1317	Input	Input	Nitrogen	Nitrogen, liquid	Formamidinium Acetate Salt FAA	Formamidinium acetate	Perovskite	61-2020 Khalifa	312.5	g	312.5	kg	Nitrogen, liquid, at plant/RER U	market for nitrogen, liquid | RER
1318	Input	Input	Steam	Steam	Formamidinium Acetate Salt FAA	Formamidinium acetate	Perovskite	61-2020 Khalifa	1689	g	1689	kg	Steam, for chemical processes, at plant/RER U	market for steam, in chemical industry | RER
1319	Input	Input	Water	Tap water	Formamidinium Acetate Salt FAA	Formamidinium acetate	Perovskite	61-2020 Khalifa	0.03258	m3	0.03258	kg	Water, unspecified natural origin, RER	market group for tap water | RER
1320	Energy	Energy	Heat	Heat, from steam	Formamidinium Acetate Salt FAA	Formamidinium acetate	Perovskite	61-2020 Khalifa	0.589587	MJ	0.589587	MJ	Heat, unspecific, in chemical plant/RER U	market for heat, from steam, in chemical industry | RER
1321	Energy	Energy	Electricity	Electricity, medium voltage	Formamidinium Acetate Salt FAA	Formamidinium acetate	Perovskite	61-2020 Khalifa	0.38837	kWh	0.38837	kWh	Electricity, medium voltage, production RER, at grid/RER U	market group for electricity, medium voltage | Europe without Switzerland
1322	Output	Emission	Ammonia	Ammonia, emission to air	Formamidinium Acetate Salt FAA	Formamidinium acetate	Perovskite	61-2020 Khalifa	7.1	g	7.1	kg		Ammonia | Emission to air | unspecified
1323	Output	Emission	Ethyl Acetate	Ethyl acetate, emission to air	Formamidinium Acetate Salt FAA	Formamidinium acetate	Perovskite	61-2020 Khalifa	4.23	g	4.23	kg		Ethyl acetate | Emission to air | unspecified
1324	Output	Emission	Acetic Acid	Acetic acid, emission to air	Formamidinium Acetate Salt FAA	Formamidinium acetate	Perovskite	61-2020 Khalifa	15.09	g	15.09	kg		Acetic acid | Emission to air | unspecified
1325	Output	Emission	Ethanol	Ethanol, emission to air	Formamidinium Acetate Salt FAA	Formamidinium acetate	Perovskite	61-2020 Khalifa	24.13	g	24.13	kg		Ethanol | Emission to air | unspecified
1326	Output	Waste	Spent Solvents	Spent solvent waste	Formamidinium Acetate Salt FAA	Formamidinium acetate	Perovskite	61-2020 Khalifa	1.528	kg	1.528	kg		treatment of spent solvent mixture, hazardous waste incineration | Europe without Switzerland
1327	Output	MOutput	Formamidinium Acetate Salt, from Triethyl Orthoformate and Acetic Acid	Formamidinium acetate	Formamidinium Acetate Salt FAA	Formamidinium acetate	Perovskite	61-2020 Khalifa	1	kg	1	kg
1328	Input	Input	Hydrogen Cyanide	Hydrogen cyanide	Triethyl Orthoformate TEOF	Triethyl Orthoformate	Perovskite	61-2020 Khalifa	200.663	g	200.663	kg	Hydrogen Cyanide, at plant/RER U	market for hydrogen cyanide | RER
1329	Input	Input	Ethanol, Dry	Ethanol	Triethyl Orthoformate TEOF	Triethyl Orthoformate	Perovskite	61-2020 Khalifa	1023.1	g	1023.1	kg	Ethanol, without water, in 99,7% solution state, from ethylene {RER}| ethylene hydration | Alloc Def, U	market for ethanol, without water, in 99.7% solution state, from ethylene | RER
1330	Input	Input	Hydrogen Chloride, Dry	Hydrochloric acid	Triethyl Orthoformate TEOF	Triethyl Orthoformate	Perovskite	61-2020 Khalifa	319.937	g	319.937	kg	Hydrochloric acid, without water, in 30% solution state {RER}| hydrochloric acid production, from the reaction of hydrogen with chlorine | Alloc Def, U	market for hydrochloric acid, without water, in 30% solution state | RER
1331	Input	Input	Petroleum Ether	Natphtha	Triethyl Orthoformate TEOF	Triethyl Orthoformate	Perovskite	61-2020 Khalifa	504.6	g	504.6	kg	Hexane, at plant/RER U	market for naphtha | RER
1332	Input	Input	Soda Ash	Soda Ash	Triethyl Orthoformate TEOF	Triethyl Orthoformate	Perovskite	61-2020 Khalifa	74.04	g	74.04	kg	Soda ash, dense {GLO}| modified Solvay process, Hou's process | Alloc Def, U	market for soda ash, light | RER
1333	Input	Input	Nitrogen	Nitrogen, liquid	Triethyl Orthoformate TEOF	Triethyl Orthoformate	Perovskite	61-2020 Khalifa	315.75	g	315.75	kg	Nitrogen, liquid, at plant/RER U	market for nitrogen, liquid | RER
1334	Input	Input	Steam	Steam	Triethyl Orthoformate TEOF	Triethyl Orthoformate	Perovskite	61-2020 Khalifa	2.436	kg	2.436	kg	Steam, for chemical processes, at plant/RER U	market for steam, in chemical industry | RER
1335	Input	Input	Water	Tap water	Triethyl Orthoformate TEOF	Triethyl Orthoformate	Perovskite	61-2020 Khalifa	0.04698	m3	0.04698	kg	Water, unspecified natural origin, RER	market group for tap water | RER
1336	Energy	Energy	Heat	Heat, from steam	Triethyl Orthoformate TEOF	Triethyl Orthoformate	Perovskite	61-2020 Khalifa	2.09562	MJ	2.09562	MJ	Heat, unspecific, in chemical plant/RER U	market for heat, from steam, in chemical industry | RER
1337	Energy	Energy	Electricity	Electricity, medium voltage	Triethyl Orthoformate TEOF	Triethyl Orthoformate	Perovskite	61-2020 Khalifa	0.40425	kWh	0.40425	kWh	Electricity, medium voltage, production RER, at grid/RER U	market group for electricity, medium voltage | Europe without Switzerland
1338	Output	Emission	Hydrogen Cyanide	Hydrogen cyanide, emission to air	Triethyl Orthoformate TEOF	Triethyl Orthoformate	Perovskite	61-2020 Khalifa	4.01	g	4.01	kg		Hydrogen cyanide | Emission to air | unspecified
1339	Output	Emission	Ammonia	Ammonia, emission to air	Triethyl Orthoformate TEOF	Triethyl Orthoformate	Perovskite	61-2020 Khalifa	0.23038	g	0.23038	kg		Ammonia | Emission to air | unspecified
1340	Output	Emission	Carbon Dioxide	Carbon dioxide, emission to air	Triethyl Orthoformate TEOF	Triethyl Orthoformate	Perovskite	61-2020 Khalifa	6.6015	g	6.6015	kg		Carbon dioxide, fossil | Emission to air | unspecified
1341	Output	Emission	Hexane	Hexane, emission to air	Triethyl Orthoformate TEOF	Triethyl Orthoformate	Perovskite	61-2020 Khalifa	17.4	g	17.4	kg		Hexane | Emission to air | unspecified
1342	Output	Waste	Ammonium Chloride	Ammonium chloride, emission to water	Triethyl Orthoformate TEOF	Triethyl Orthoformate	Perovskite	61-2020 Khalifa	361.064	g	361.064	kg		Chloride | Emission to water | unspecified
1343	Output	Waste	Sodium Chloride	Sodium chloride, emissions to water	Triethyl Orthoformate TEOF	Triethyl Orthoformate	Perovskite	61-2020 Khalifa	17.532	g	17.532	kg		Sodium chloride | Emission to water | unspecified
1344	Output	Waste	Non-hazardous incineration	Municipal solid waste, incineration	Triethyl Orthoformate TEOF	Triethyl Orthoformate	Perovskite	61-2020 Khalifa	0.504	kg	0.504	kg	Process-specific burdens, municipal waste incineration/CH U	market for process-specific burdens, municipal waste incineration | Europe without Switzerland
1345	Output	MOutput	Triethyl Orthoformate, from Hydrogen Cyanide and Dry Ethanol	Triethyl Orthoformate	Triethyl Orthoformate TEOF	Triethyl Orthoformate	Perovskite	61-2020 Khalifa	1	kg	1	kg
1346	Input	Input	Iso-propanol	Isopropanol	Titanium (IV) iso propoxide	Titanium isopropoxide	ETL	72-2021 Ramammurthy	0.9194	kg	0.9194	kg		market for isopropanol | RER
1347	Input	Input	TiCl4	Titanium tetrachloride	Titanium (IV) iso propoxide	Titanium isopropoxide	ETL	72-2021 Ramammurthy	0.7255	kg	0.7255	kg		market for titanium tetrachloride | GLO
1348	Energy	Input	Electricity	Electricity, medium voltage	Titanium (IV) iso propoxide	Titanium isopropoxide	ETL	72-2021 Ramammurthy	2.85	MJ	2.85	kWh		market group for electricity, medium voltage | Europe without Switzerland
1349	Input	Input	Steam	Steam	Titanium (IV) iso propoxide	Titanium isopropoxide	ETL	72-2021 Ramammurthy	4.45	kg	4.45	kg		market for steam, in chemical industry | RER
1350	Input	Input	Nitrogen	Nitrogen, liquid	Titanium (IV) iso propoxide	Titanium isopropoxide	ETL	72-2021 Ramammurthy	0.23	kg	0.23	kg		market for nitrogen, liquid | RER
1351	Input	Input	Cooling water	Cooling Water	Titanium (IV) iso propoxide	Titanium isopropoxide	ETL	72-2021 Ramammurthy	400	kg	400	m3		Water, cooling, unspecified natural origin | Resource | in water
1352	Output	MOutput	TTIP	Titanium isopropoxide	Titanium (IV) iso propoxide	Titanium isopropoxide	ETL	72-2021 Ramammurthy	1	kg	1	kg
1353	Input	Input	Methanol	Methanol	DMS	Dimethyl sulfide	Perovskite	72-2021 Ramammurthy	1.122	kg	1.122	kg		market for methanol | RER
1354	Input	Input	Hydrogen Sulfide	Hydrogen sulfide	DMS	Dimethyl sulfide	Perovskite	72-2021 Ramammurthy	0.597	kg	0.597	kg		market for hydrogen sulfide | RER
1355	Energy	Input	Electricity	Electricity, medium voltage	DMS	Dimethyl sulfide	Perovskite	72-2021 Ramammurthy	2.85	MJ	2.85	kWh		market group for electricity, medium voltage | Europe without Switzerland
1356	Input	Input	Steam	Steam	DMS	Dimethyl sulfide	Perovskite	72-2021 Ramammurthy	4.45	kg	4.45	kg		market for steam, in chemical industry | RER
1357	Input	Input	Nitrogen	Nitrogen, liquid	DMS	Dimethyl sulfide	Perovskite	72-2021 Ramammurthy	0.23	kg	0.23	kg		market for nitrogen, liquid | RER
1358	Input	Input	Cooling water	Cooling Water	DMS	Dimethyl sulfide	Perovskite	72-2021 Ramammurthy	400	kg	400	m3		Water, cooling, unspecified natural origin | Resource | in water
1359	Output	MOutput	DMS	Dimethyl sulfide	DMS	Dimethyl sulfide	Perovskite	72-2021 Ramammurthy	1	kg	1	kg
1360	Input	Input	Methane	Methane, emission to air	Hydrogen cyanide (HCN)	Hydrogen cyanide	Perovskite	72-2021 Ramammurthy	0.5919	kg	0.5919	kg		Methane, fossil | Emission to air | unspecified
1361	Input	Input	Ammonia	Ammonia	Hydrogen cyanide (HCN)	Hydrogen cyanide	Perovskite	72-2021 Ramammurthy	0.63004	kg	0.63004	kg		market for ammonia, anhydrous, liquid | RER
1362	Input	Input	Oxygen/compressed air		Hydrogen cyanide (HCN)	Hydrogen cyanide	Perovskite	72-2021 Ramammurthy	1.776	kg	1.776	m3		market for compressed air, 800 kPa gauge | RER
1363	Input	Input	Steam	Steam	Hydrogen cyanide (HCN)	Hydrogen cyanide	Perovskite	72-2021 Ramammurthy	4.45	kg	4.45	kg		market for steam, in chemical industry | RER
1364	Input	Input	Nitrogen	Nitrogen, liquid	Hydrogen cyanide (HCN)	Hydrogen cyanide	Perovskite	72-2021 Ramammurthy	0.23	kg	0.23	kg		market for nitrogen, liquid | RER
1365	Input	Input	Cooling water	Cooling Water	Hydrogen cyanide (HCN)	Hydrogen cyanide	Perovskite	72-2021 Ramammurthy	400	kg	400	m3		Water, cooling, unspecified natural origin | Resource | in water
1366	Process	Input	Electricity	Electricity, medium voltage	Hydrogen cyanide (HCN)	Hydrogen cyanide	Perovskite	72-2021 Ramammurthy	2.85	MJ	2.85	kWh		market group for electricity, medium voltage | Europe without Switzerland
1367	Output	MOutput	HCN	Hydrogen cyanide	Hydrogen cyanide (HCN)	Hydrogen cyanide	Perovskite	72-2021 Ramammurthy	1	kg	1	kg
1368	Input	Input	Bromine	Bromine	Potassium bromide (KBr)	Potassium bromide	Perovskite	72-2021 Ramammurthy	1.46	kg	1.46	kg		market for bromine | GLO
1369	Input	Input	KOH	Potassium hydroxide	Potassium bromide (KBr)	Potassium bromide	Perovskite	72-2021 Ramammurthy	1.02	kg	1.02	kg		market for potassium hydroxide | GLO
1370	Process	Input	Electricity	Electricity, medium voltage	Potassium bromide (KBr)	Potassium bromide	Perovskite	72-2021 Ramammurthy	2.85	MJ	2.85	kWh		market group for electricity, medium voltage | Europe without Switzerland
1371	Input	Input	Steam	Steam	Potassium bromide (KBr)	Potassium bromide	Perovskite	72-2021 Ramammurthy	4.45	kg	4.45	kg		market for steam, in chemical industry | RER
1372	Input	Input	Nitrogen	Nitrogen, liquid	Potassium bromide (KBr)	Potassium bromide	Perovskite	72-2021 Ramammurthy	0.23	kg	0.23	kg		market for nitrogen, liquid | RER
1373	Input	Input	Cooling water	Cooling Water	Potassium bromide (KBr)	Potassium bromide	Perovskite	72-2021 Ramammurthy	400	kg	400	m3		Water, cooling, unspecified natural origin | Resource | in water
1374	Input	Input	De-ionized water	Deionised water	Potassium bromide (KBr)	Potassium bromide	Perovskite	72-2021 Ramammurthy	4.5	kg	4.5	kg		market for water, deionised | Europe without Switzerland
1375	Output	MOutput	Potassium bromide (KBr)	Potassium bromide	Potassium bromide (KBr)	Potassium bromide	Perovskite	72-2021 Ramammurthy	1	kg	1	kg
1376	Input	Input	C60 regeneration	C60 regeneration	PCBM, Unpurified	Phenyl-C61-butyric acid methyl ester	ETL	94-2022 Li	1.21	kg	1.21	kg		C60 regeneration | 94-2022 Li
1377	Input	Input	C60 fullerenes	C60 fullerenes	PCBM, Unpurified	Phenyl-C61-butyric acid methyl ester	ETL	94-2022 Li	2.12	kg	2.12	kg		C60 fullerenes | 94-2022 Li
1378	Input	Input	Methyl 4-Benzobutyrate p-tosylhydrazone	Methyl 4-Benzobutyrate p-tosylhydrazone	PCBM, Unpurified	Phenyl-C61-butyric acid methyl ester	ETL	94-2022 Li	2.01	kg	2.01	kg		Methyl 4-Benzobutyrate p-tosylhydrazone | 94-2022 Li
1379	Input	Input	Monochlorobenzene	Monochlorobenzene	PCBM, Unpurified	Phenyl-C61-butyric acid methyl ester	ETL	94-2022 Li	0.087	kg	0.087	kg		market for monochlorobenzene | RER
1380	Input	Input	Nitrogen	Nitrogen, liquid	PCBM, Unpurified	Phenyl-C61-butyric acid methyl ester	ETL	94-2022 Li	18.9	kg	18.9	kg		market for nitrogen, liquid | RER
1381	Input	Input	O-dichlorobenzene	O-dichlorobenzene	PCBM, Unpurified	Phenyl-C61-butyric acid methyl ester	ETL	94-2022 Li	219.63	kg	219.63	kg		market for o-dichlorobenzene | RER
1382	Input	Input	Pyridine-compound	Pyridine-compound	PCBM, Unpurified	Phenyl-C61-butyric acid methyl ester	ETL	94-2022 Li	39.5	kg	39.5	kg		market for pyridine-compound | GLO
1383	Input	Input	Sodium methoxide	Sodium methoxide	PCBM, Unpurified	Phenyl-C61-butyric acid methyl ester	ETL	94-2022 Li	0.3	kg	0.3	kg		market for sodium methoxide | GLO
1384	Input	Input	Solvent Regeneration	Solvent Regeneration	PCBM, Unpurified	Phenyl-C61-butyric acid methyl ester	ETL	94-2022 Li	347	kg	347	kg		Solvent regeneration | 94-2022 Li
1385	Input	Input	Toluene	Toluene	PCBM, Unpurified	Phenyl-C61-butyric acid methyl ester	ETL	94-2022 Li	0.11	kg	0.11	kg		market for toluene, liquid | RER
1386	Input	Input	Steam	Steam	PCBM, Unpurified	Phenyl-C61-butyric acid methyl ester	ETL	94-2022 Li	495.34	kg	495.34	kg		market for steam, in chemical industry | RER
1387	Input	Input	Water	Tap water	PCBM, Unpurified	Phenyl-C61-butyric acid methyl ester	ETL	94-2022 Li	26418.1	kg	26418.1	kg		market group for tap water | RER
1388	Energy	Input	Electricity	Electricity, medium voltage	PCBM, Unpurified	Phenyl-C61-butyric acid methyl ester	ETL	94-2022 Li	159.23	MJ	159.23	kWh		market group for electricity, medium voltage | Europe without Switzerland
1389	Output	MOutput	PCBM, Unpurified	Phenyl-C61-butyric acid methyl ester	PCBM, Unpurified	Phenyl-C61-butyric acid methyl ester	ETL	94-2022 Li	1	kg	1	kg
1390	Input	Input	Methanol	Methanol	Methyl 4-Benzobutyrate p-tosylhydrazone,	Methyl 4-Benzobutyrate p-tosylhydrazone	ETL	94-2022 Li	1.39	kg	1.39	kg		market for methanol | RER
1391	Input	Input	Methyl 4-Benzobutyrate	Methyl 4-Benzobutyrate	Methyl 4-Benzobutyrate p-tosylhydrazone,	Methyl 4-Benzobutyrate p-tosylhydrazone	ETL	94-2022 Li	0.57	kg	0.57	kg		Methyl 4-Benzobutyrate | 94-2022 Li
1392	Energy	Input	Electricity	Electricity, medium voltage	Methyl 4-Benzobutyrate p-tosylhydrazone,	Methyl 4-Benzobutyrate p-tosylhydrazone	ETL	94-2022 Li	3.38	MJ	3.38	kWh		market group for electricity, medium voltage | Europe without Switzerland
1393	Energy	Input	Heat	Heat, from steam	Methyl 4-Benzobutyrate p-tosylhydrazone,	Methyl 4-Benzobutyrate p-tosylhydrazone	ETL	94-2022 Li	1.06	MJ	1.06	MJ		market for heat, from steam, in chemical industry | RER
1394	Output	MOutput	Methyl 4-Benzobutyrate p-tosylhydrazone	Methyl 4-Benzobutyrate p-tosylhydrazone	Methyl 4-Benzobutyrate p-tosylhydrazone,	Methyl 4-Benzobutyrate p-tosylhydrazone	ETL	94-2022 Li	1	kg	1	kg
1395	Input	Input	4-Benzobutyric acid	4-Benzobutyric acid	Methyl 4-Benzobutyrate	Methyl 4-Benzobutyrate	ETL	94-2022 Li	1.01	kg	1.01	kg		4-Benzobutyric acid | 94-2022 Li
1396	Input	Input	Methanol	Methanol	Methyl 4-Benzobutyrate	Methyl 4-Benzobutyrate	ETL	94-2022 Li	8.03	kg	8.03	kg		market for methanol | RER
1397	Input	Input	Steam	Steam	Methyl 4-Benzobutyrate	Methyl 4-Benzobutyrate	ETL	94-2022 Li	1.2	kg	1.2	kg		market for steam, in chemical industry | RER
1398	Energy	Input	Electricity	Electricity, medium voltage	Methyl 4-Benzobutyrate	Methyl 4-Benzobutyrate	ETL	94-2022 Li	0.71	MJ	0.71	kWh		market group for electricity, medium voltage | Europe without Switzerland
1399	Energy	Input	Heat	Heat, from steam	Methyl 4-Benzobutyrate	Methyl 4-Benzobutyrate	ETL	94-2022 Li	5.54	MJ	5.54	MJ		market for heat, from steam, in chemical industry | RER
1400	Output	MOutput	Methyl 4-Benzobutyrate	Methyl 4-Benzobutyrate	Methyl 4-Benzobutyrate	Methyl 4-Benzobutyrate	ETL	94-2022 Li	1	kg	1	kg
1401	Input	Input	Aluminum chloride	Aluminium chloride	4-Benzobutyric acid	4-Benzobutyric acid	ETL	94-2022 Li	0.83	kg	0.83	kg		market for aluminium chloride | GLO
1402	Input	Input	Benzene	Benzene	4-Benzobutyric acid	4-Benzobutyric acid	ETL	94-2022 Li	3.15	kg	3.15	kg		market for benzene | RER
1403	Input	Input	Maleic anhydride	Maleic anhydride	4-Benzobutyric acid	4-Benzobutyric acid	ETL	94-2022 Li	0.7	kg	0.7	kg		market for maleic anhydride | GLO
1404	Input	Input	Steam	Steam	4-Benzobutyric acid	4-Benzobutyric acid	ETL	94-2022 Li	1.18	kg	1.18	kg		market for steam, in chemical industry | RER
1405	Energy	Input	Electricity	Electricity, medium voltage	4-Benzobutyric acid	4-Benzobutyric acid	ETL	94-2022 Li	0.7	MJ	0.7	kWh		market group for electricity, medium voltage | Europe without Switzerland
1406	Energy	Input	Heat	Heat, from steam	4-Benzobutyric acid	4-Benzobutyric acid	ETL	94-2022 Li	35.03	MJ	35.03	MJ		market for heat, from steam, in chemical industry | RER
1407	Output	MOutput	4-Benzobutyric acid	4-Benzobutyric acid	4-Benzobutyric acid	4-Benzobutyric acid	ETL	94-2022 Li	1	kg	1	kg
1408	Input	Input	Solvent Regeneration	Solvent Regeneration	C60 regeneration	C60 regeneration	ETL	94-2022 Li	172.8	kg	172.8	kg		Solvent regeneration | 94-2022 Li
1409	Input	Input	Xylene	Xylene	C60 regeneration	C60 regeneration	ETL	94-2022 Li	63.94	kg	63.94	kg		market for xylene, mixed | RER
1410	Energy	Input	Electricity	Electricity, medium voltage	C60 regeneration	C60 regeneration	ETL	94-2022 Li	52.02	MJ	52.02	kWh		market group for electricity, medium voltage | Europe without Switzerland
1411	Output	MOutput	C60 regeneration	C60 regeneration	C60 regeneration	C60 regeneration	ETL	94-2022 Li	1	kg	1	kg
1412	Input	Input	Oxygen	Oxygen	C60 fullerenes	C60 fullerenes	ETL	94-2022 Li	109.7	kg	109.7	kg		market for oxygen, liquid | RER
1413	Input	Input	Solvent Regeneration	Solvent Regeneration	C60 fullerenes	C60 fullerenes	ETL	94-2022 Li	456.4	kg	456.4	kg		Solvent regeneration | 94-2022 Li
1414	Input	Input	Toluene	Toluene	C60 fullerenes	C60 fullerenes	ETL	94-2022 Li	137.1	kg	137.1	kg		market for toluene, liquid | RER
1415	Input	Input	Xylene	Xylene	C60 fullerenes	C60 fullerenes	ETL	94-2022 Li	24	kg	24	kg		market for xylene, mixed | RER
1416	Energy	Input	Electricity	Electricity, medium voltage	C60 fullerenes	C60 fullerenes	ETL	94-2022 Li	802.8	MJ	802.8	kWh		market group for electricity, medium voltage | Europe without Switzerland
1417	Output	Emission	Carbon dioxide	Carbon dioxide, emission to air	C60 fullerenes	C60 fullerenes	ETL	94-2022 Li	128.1	kg	128.1	kg		Carbon dioxide, fossil | Emission to air | unspecified
1418	Output	MOutput	C60 fullerenes	C60 fullerenes	C60 fullerenes	C60 fullerenes	ETL	94-2022 Li	1	kg	1	kg
1419	Input	Input	Nitrogen	Nitrogen, liquid	Solvent Regeneration	Solvent regeneration	ETL	94-2022 Li	0.01	kg	0.01	kg		market for nitrogen, liquid | RER
1420	Input	Input	Steam	Steam	Solvent Regeneration	Solvent regeneration	ETL	94-2022 Li	1.5	kg	1.5	kg		market for steam, in chemical industry | RER
1421	Input	Input	Water	Tap water	Solvent Regeneration	Solvent regeneration	ETL	94-2022 Li	80	kg	80	kg		market group for tap water | RER
1422	Energy	Input	Electricity	Electricity, medium voltage	Solvent Regeneration	Solvent regeneration	ETL	94-2022 Li	0.2	MJ	0.2	kWh		market group for electricity, medium voltage | Europe without Switzerland
1423	Output	MOutput	Solvent Regeneration	Solvent regeneration	Solvent Regeneration	Solvent regeneration	ETL	94-2022 Li	1	kg	1	kg
1424	Input	Input	Aluminum oxide	Aluminium oxide	Thiophene	Thiophene	HTL	94-2022 Li	0.4	kg	0.4	kg		market for aluminium oxide, metallurgical | RoW
1425	Input	Input	Butane	Butane	Thiophene	Thiophene	HTL	94-2022 Li	0.69	kg	0.69	kg		market for butane | GLO
1426	Input	Input	Chromium oxide	Chromium trioxide	Thiophene	Thiophene	HTL	94-2022 Li	0.8	kg	0.8	kg		market for chromium trioxide, flakes | GLO
1427	Input	Input	Hydrogen sulfide	Hydrogen sulfide	Thiophene	Thiophene	HTL	94-2022 Li	1.22	kg	1.22	kg		market for hydrogen sulfide | RER
1428	Input	Input	Sulfur	Sulfur	Thiophene	Thiophene	HTL	94-2022 Li	1.52	kg	1.52	kg		market for sulfur | GLO
1429	Energy	Input	Electricity	Electricity, medium voltage	Thiophene	Thiophene	HTL	94-2022 Li	1.81	MJ	1.81	kWh		market group for electricity, medium voltage | Europe without Switzerland
1430	Output	MOutput	Thiophene	Thiophene	Thiophene	Thiophene	HTL	94-2022 Li	1	kg	1	kg
1431	Input	Input	Ethylene	Ethylene	Dichloroethane	Dichloroethane	HTL	94-2022 Li	0.336	kg	0.336	kg		market for ethylene | RER
1432	Input	Input	Chlorine	Chlorine	Dichloroethane	Dichloroethane	HTL	94-2022 Li	864	kg	864	kg		market for chlorine, liquid | RER
1433	Energy	Input	Electricity	Electricity, medium voltage	Dichloroethane	Dichloroethane	HTL	94-2022 Li	0.317	MJ	0.317	kWh		market group for electricity, medium voltage | Europe without Switzerland
1434	Output	MOutput	Dichloroethane	Dichloroethane	Dichloroethane	Dichloroethane	HTL	94-2022 Li	1	kg	1	kg
1435	Input	Input	RER: aluminium oxide, at plant [inorganics]	Aluminium oxide	Thiophene	Thiophene	HTL	97-2022 Zhang	0.4	kg	0.4	kg		market for aluminium oxide, metallurgical | RoW
1436	Input	Input	RER: butanes from butenes, at plant [organics]	Butane	Thiophene	Thiophene	HTL	97-2022 Zhang	0.69	kg	0.69	kg		market for butane | GLO
1437	Input	Input	RER: chromium oxide, flakes, at plant [inorganics]	Chromium trioxide	Thiophene	Thiophene	HTL	97-2022 Zhang	0.8	kg	0.8	kg		market for chromium trioxide, flakes | GLO
1438	Energy	Input	RER: heat, heavy fuel oil, at industrial furnace 1MW [heating systems]	Heat, from heavy oil	Thiophene	Thiophene	HTL	97-2022 Zhang	1.81	MJ	1.81	MJ		heat production, heavy fuel oil, at industrial furnace 1MW | Europe without Switzerland
1439	Input	Input	RER: hydrogen sulfide [allocatable product]	Hydrogen sulfide	Thiophene	Thiophene	HTL	97-2022 Zhang	1.22	kg	1.22	kg		market for hydrogen sulfide | RER
1440	Input	Input	RER: secondary sulphur, at refinery [inorganics]	Sulfur	Thiophene	Thiophene	HTL	97-2022 Zhang	1.52	kg	1.52	kg		market for sulfur | GLO
1441	Transport	Input	RER: transport, freight, rail [Railway]	Transport, freight, train	Thiophene	Thiophene	HTL	97-2022 Zhang	1.58	tkm	1.58	metric ton*km		market for transport, freight, train, fleet average | Europe without Switzerland
1442	Transport	Input	RER: transport, lorry 16-32t, EURO3 [Street]	Transport, freight, lorry 16-32 metric ton	Thiophene	Thiophene	HTL	97-2022 Zhang	0.26	tkm	0.26	metric ton*km		market for transport, freight, lorry, 16-32 metric ton, diesel, EURO 3 | RER
1443	Output	MOutput	Thiophene [Materials]	Thiophene	Thiophene	Thiophene	HTL	97-2022 Zhang	1	kg	1	kg
1444	Output	Output	Waste incineration of municipal solid waste (MSW) [Waste for recovery]	Municipal solid waste, incineration	Thiophene	Thiophene	HTL	97-2022 Zhang	3.63	kg	3.63	kg		market for process-specific burdens, municipal waste incineration | Europe without Switzerland
1445	Input	Input	GLO: heptane [allocatable product]	Heptane	ZnO nanoparticle by a sol-gel method	ZnO nanoparticle	ETL	97-2022 Zhang	0.647	kg	0.647	kg		market for heptane | GLO
1446	Transport	Input	RoW: transport, freight, lorry 16-32 metric ton, EURO3 [allocatable product]	Transport, freight, lorry 16-32 metric ton	ZnO nanoparticle by a sol-gel method	ZnO nanoparticle	ETL	97-2022 Zhang	0.773	tkm	0.773	metric ton*km		market for transport, freight, lorry, 16-32 metric ton, diesel, EURO 3 | RER
1447	Input	Input	Tetramethyl ammonium hydroxide (TMAH) [Valuable substances]	Tetramethyl ammonium hydroxide	ZnO nanoparticle by a sol-gel method	ZnO nanoparticle	ETL	97-2022 Zhang	4.87	kg	4.87	kg		Tetramethyl ammonium hydroxide | 97-2022 Zhang
1448	Process	Input	US: electricity, production mix US [production mix]	Electricity, medium voltage	ZnO nanoparticle by a sol-gel method	ZnO nanoparticle	ETL	97-2022 Zhang	1.07	MJ	1.07	kWh		market group for electricity, medium voltage | Europe without Switzerland
1449	Input	Input	US: ethanol, without water, in 99,7% solution state, from fermentation [allocatable product]	Ethanol from fermentation	ZnO nanoparticle by a sol-gel method	ZnO nanoparticle	ETL	97-2022 Zhang	0.603	kg	0.603	kg		market for ethanol, without water, in 99.7% solution state, from fermentation | GLO
1450	Transport	Input	US: transport, freight, rail, diesel [Railway]	Transport, freight, train	ZnO nanoparticle by a sol-gel method	ZnO nanoparticle	ETL	97-2022 Zhang	6.61	tkm	6.61	metric ton*km		market for transport, freight, train, fleet average | Europe without Switzerland
1451	Input	Input	Zinc acetate [Valuable substances]	Zinc acetate	ZnO nanoparticle by a sol-gel method	ZnO nanoparticle	ETL	97-2022 Zhang	4.9	kg	4.9	kg		Zinc acetate | 97-2022 Zhang
1452	Output	MOutput	ZnO nanoparticle [Valuable substances]	ZnO nanoparticle	ZnO nanoparticle by a sol-gel method	ZnO nanoparticle	ETL	97-2022 Zhang	1	kg	1	kg
1453	Output	Output	Water (waste water, untreated) [Production residues in life cycle]	Wastewater	ZnO nanoparticle by a sol-gel method	ZnO nanoparticle	ETL	97-2022 Zhang	10	kg	10	m3		treatment of wastewater, average, wastewater treatment | Europe without Switzerland
1454	Process	Output	Waste heat [ecoinvent long-term to air]	Waste heat, emission to air	ZnO nanoparticle by a sol-gel method	ZnO nanoparticle	ETL	97-2022 Zhang	1.07	MJ	1.07	MJ		Heat, waste | Emission to air | unspecified
1455	Input	Input	CH: disposal, hazardous waste, 25% water, to hazardous waste incineration [hazardous waste incineration]	Waste, unspecified	C60	C60-fullerene	ETL	97-2022 Zhang	9.19	kg	9.19	kg		market for process-specific burdens, municipal waste incineration | Europe without Switzerland
1456	Input	Input	GLO: toluene, liquid [allocatable product]	Toluene	C60	C60-fullerene	ETL	97-2022 Zhang	137	kg	137	kg		market for toluene, liquid | RER
1457	Input	Input	Oxygen liquid [Inorganic intermediate products]	Oxygen, liquid	C60	C60-fullerene	ETL	97-2022 Zhang	110	kg	110	kg		market for oxygen, liquid | RER
1458	Input	Input	RER: xylene, at plant [organics]	Xylene	C60	C60-fullerene	ETL	97-2022 Zhang	24	kg	24	kg		market for xylene, mixed | RER
1459	Transport	Input	RoW: transport, freight, lorry 16-32 metric ton, EURO3 [allocatable product]	Transport, freight, lorry 16-32 metric ton	C60	C60-fullerene	ETL	97-2022 Zhang	38.1	tkm	38.1	metric ton*km		market for transport, freight, lorry, 16-32 metric ton, diesel, EURO 3 | RER
1460	Input	Input	Solvent regeneration [Materials]	Solvent Regeneration	C60	C60-fullerene	ETL	97-2022 Zhang	456	kg	456	kg		Solvent regeneration | 97-2022 Zhang
1461	Energy	Input	US: electricity, medium voltage, at grid [supply mix]	Electricity, medium voltage	C60	C60-fullerene	ETL	97-2022 Zhang	804	MJ	804	kWh		market group for electricity, medium voltage | Europe without Switzerland
1462	Transport	Input	US: transport, freight, rail, diesel [Railway]	Transport, freight, train	C60	C60-fullerene	ETL	97-2022 Zhang	228	tkm	228	metric ton*km		market for transport, freight, train, fleet average | Europe without Switzerland
1463	Output	MOutput	C60-fullerene [Materials]	C60-fullerene	C60	C60-fullerene	ETL	97-2022 Zhang	1	kg	1	#N/A
1464	Output	Output	Carbon dioxide [Inorganic emissions to air]	Carbon dioxide, emission to air	C60	C60-fullerene	ETL	97-2022 Zhang	128	kg	128	kg		Carbon dioxide, fossil | Emission to air | unspecified
1465	Input	Input	C60	C60	C60-fullerene regeneration	C60-fullerene regeneration	ETL	97-2022 Zhang	1.18	kg	1.18	kg		C60-fullerene | 97-2022 Zhang
1466	Energy	Input	US: electricity, medium voltage, at grid [supply mix]	Electricity, medium voltage	C60-fullerene regeneration	C60-fullerene regeneration	ETL	97-2022 Zhang	52	MJ	52	kWh		market group for electricity, medium voltage | Europe without Switzerland
1467	Input	Input	Solvent regeneration [Materials]	Solvent Regeneration	C60-fullerene regeneration	C60-fullerene regeneration	ETL	97-2022 Zhang	173	kg	173	kg		Solvent regeneration | 97-2022 Zhang
1468	Transport	Input	US: transport, freight, rail, diesel [Railway]	Transport, freight, train	C60-fullerene regeneration	C60-fullerene regeneration	ETL	97-2022 Zhang	38.4	tkm	38.4	metric ton*km		market for transport, freight, train, fleet average | Europe without Switzerland
1469	Transport	Input	RoW: transport, freight, lorry 16-32 metric ton, EURO3 [allocatable product]	Transport, freight, lorry 16-32 metric ton	C60-fullerene regeneration	C60-fullerene regeneration	ETL	97-2022 Zhang	6.4	tkm	6.4	metric ton*km		market for transport, freight, lorry, 16-32 metric ton, diesel, EURO 3 | RER
1470	Input	Input	RER: xylene, at plant [organics]	Xylene	C60-fullerene regeneration	C60-fullerene regeneration	ETL	97-2022 Zhang	63.9	kg	63.9	kg		market for xylene, mixed | RER
1471	Input	Input	CH: disposal, hazardous waste, 25% water, to hazardous waste incineration [hazardous waste incineration]	Waste, unspecified	C60-fullerene regeneration	C60-fullerene regeneration	ETL	97-2022 Zhang	3.37	/	3.37	kg		market for process-specific burdens, municipal waste incineration | Europe without Switzerland
1472	Output	MOutput	C60 regeneration	C60-fullerene regeneration	C60-fullerene regeneration	C60-fullerene regeneration	ETL	97-2022 Zhang	1	kg	1	kg
1473	Input	Input	nitrogen, liquid [allocatable product]	Nitrogen, liquid	Solvent regeneration	Solvent regeneration	ETL	97-2022 Zhang	0.01	kg	0.01	kg		market for nitrogen, liquid | RER
1474	Input	Input	RER: steam, for chemical processes, at plant [Auxiliary material]	Steam	Solvent regeneration	Solvent regeneration	ETL	97-2022 Zhang	1.5	kg	1.5	kg		market for steam, in chemical industry | RER
1475	Energy	Input	US: electricity, medium voltage, at grid [supply mix]	Electricity, medium voltage	Solvent regeneration	Solvent regeneration	ETL	97-2022 Zhang	0.2	MJ	0.2	kWh		market group for electricity, medium voltage | Europe without Switzerland
1476	Input	Input	regenerated solvent [Materials]		Solvent regeneration	Solvent regeneration	ETL	97-2022 Zhang	1.05	kg	1.05	kg		N/A
1477	Input	Input	RER: tap water, at user [Appropriation]	Tap water	Solvent regeneration	Solvent regeneration	ETL	97-2022 Zhang	80	kg	80	kg		market group for tap water | RER
1478	Output	MOutput	Solvent regeneration [Materials]	Solvent regeneration	Solvent regeneration	Solvent regeneration	ETL	97-2022 Zhang	1	kg	1	kg
1479	Output	Output	Water (waste water, untreated) [Production residues in life cycle]	Wastewater	Solvent regeneration	Solvent regeneration	ETL	97-2022 Zhang	0.053	kg	0.053	m3		treatment of wastewater, average, wastewater treatment | Europe without Switzerland
1480	Output	Output	Nitrogen (atmospheric nitrogen) [Inorganic emissions to air]	Nitrogen, emission to air	Solvent regeneration	Solvent regeneration	ETL	97-2022 Zhang	0.01	kg	0.01	kg		Nitrogen | Emission to air | unspecified
1481	Energy	Input	RER: heat, heavy fuel oil, at industrial furnace 1MW [heating systems]	Heat, from heavy oil	Methyl 4-Benzoybutyrate	Methyl 4-Benzobutyrate	ETL	97-2022 Zhang	5.54	MJ	5.54	MJ		heat production, heavy fuel oil, at industrial furnace 1MW | Europe without Switzerland
1482	Input	Input	RER: steam, for chemical processes, at plant [Auxiliary material]	Steam	Methyl 4-Benzoybutyrate	Methyl 4-Benzobutyrate	ETL	97-2022 Zhang	1.2	kg	1.2	kg		market for steam, in chemical industry | RER
1483	Input	Input	GLO: methanol, at plant [organics]	Methanol	Methyl 4-Benzoybutyrate	Methyl 4-Benzobutyrate	ETL	97-2022 Zhang	0.81	kg	0.81	kg		market for methanol | RER
1484	Energy	Input	US: electricity, medium voltage, at grid [supply mix]	Electricity, medium voltage	Methyl 4-Benzoybutyrate	Methyl 4-Benzobutyrate	ETL	97-2022 Zhang	0.71	MJ	0.71	kWh		market group for electricity, medium voltage | Europe without Switzerland
1485	Transport	Input	US: transport, freight, rail, diesel [Railway]	Transport, freight, train	Methyl 4-Benzoybutyrate	Methyl 4-Benzobutyrate	ETL	97-2022 Zhang	0.54	tkm	0.54	metric ton*km		market for transport, freight, train, fleet average | Europe without Switzerland
1486	Transport	Input	RoW: transport, freight, lorry 16-32 metric ton, EURO3 [allocatable product]	Transport, freight, lorry 16-32 metric ton	Methyl 4-Benzoybutyrate	Methyl 4-Benzobutyrate	ETL	97-2022 Zhang	0.09	tkm	0.09	metric ton*km		market for transport, freight, lorry, 16-32 metric ton, diesel, EURO 3 | RER
1487	Input	Input	4-benzoybutyric acid, at plant [Materials]	4-benzoybutyric acid	Methyl 4-Benzoybutyrate	Methyl 4-Benzobutyrate	ETL	97-2022 Zhang	1.01	kg	1.01	kg		4-Benzobutyric acid | 97-2022 Zhang
1488	Output	MOutput	Methyl 4-Benzoybutyrate, at plant [Valuable substances]	Methyl 4-Benzobutyrate	Methyl 4-Benzoybutyrate	Methyl 4-Benzobutyrate	ETL	97-2022 Zhang	1	kg	1	kg
1489	Output	Output	Water (waste water, untreated) [Production residues in life cycle]	Wastewater	Methyl 4-Benzoybutyrate	Methyl 4-Benzobutyrate	ETL	97-2022 Zhang	0.82	kg	0.82	m3		treatment of wastewater, average, wastewater treatment | Europe without Switzerland
1490	Input	Input	Aluminum chloride, at plant [Materials]	Aluminium chloride	4-Benzobutyric acid	4-Benzobutyric acid	ETL	97-2022 Zhang	0.83	kg	0.83	kg		market for aluminium chloride | GLO
1491	Input	Input	RoW: benzene [allocatable product]	Benzene	4-Benzobutyric acid	4-Benzobutyric acid	ETL	97-2022 Zhang	3.15	kg	3.15	kg		market for benzene | RER
1492	Energy	Input	US: electricity, medium voltage, at grid [supply mix]	Electricity, medium voltage	4-Benzobutyric acid	4-Benzobutyric acid	ETL	97-2022 Zhang	0.7	MJ	0.7	kWh		market group for electricity, medium voltage | Europe without Switzerland
1493	Energy	Input	RER: heat, heavy fuel oil, at industrial furnace 1MW [heating systems]	Heat, from heavy oil	4-Benzobutyric acid	4-Benzobutyric acid	ETL	97-2022 Zhang	35	MJ	35	MJ		heat production, heavy fuel oil, at industrial furnace 1MW | Europe without Switzerland
1494	Input	Input	RoW: maleic anhydride [allocatable product]	Maleic anhydride	4-Benzobutyric acid	4-Benzobutyric acid	ETL	97-2022 Zhang	0.7	kg	0.7	kg		market for maleic anhydride | GLO
1495	Input	Input	RER: steam, for chemical processes, at plant [Auxiliary material]	Steam	4-Benzobutyric acid	4-Benzobutyric acid	ETL	97-2022 Zhang	1.18	kg	1.18	kg		market for steam, in chemical industry | RER
1496	Transport	Input	US: transport, freight, rail, diesel [Railway]	Transport, freight, train	4-Benzobutyric acid	4-Benzobutyric acid	ETL	97-2022 Zhang	0.69	tkm	0.69	metric ton*km		market for transport, freight, train, fleet average | Europe without Switzerland
1497	Transport	Input	RoW: transport, freight, lorry 16-32 metric ton, EURO3 [allocatable product]	Transport, freight, lorry 16-32 metric ton	4-Benzobutyric acid	4-Benzobutyric acid	ETL	97-2022 Zhang	0.11	tkm	0.11	metric ton*km		market for transport, freight, lorry, 16-32 metric ton, diesel, EURO 3 | RER
1498	Input	Input	CH: disposal, hazardous waste, 25% water, to hazardous waste incineration [hazardous waste incineration]	Waste, unspecified	4-Benzobutyric acid	4-Benzobutyric acid	ETL	97-2022 Zhang	0.49	kg	0.49	kg		market for process-specific burdens, municipal waste incineration | Europe without Switzerland
1499	Output	MOutput	4-benzobutyric acid, at plant [Materials]	4-Benzobutyric acid	4-Benzobutyric acid	4-Benzobutyric acid	ETL	97-2022 Zhang	1	kg	1	kg
1500	Output	Output	Water (waste water, untreated) [Production residues in life cycle]	Wastewater	4-Benzobutyric acid	4-Benzobutyric acid	ETL	97-2022 Zhang	3.19	kg	3.19	m3		treatment of wastewater, average, wastewater treatment | Europe without Switzerland
1501	Input	Input	GLO: aluminum, primary, ingot [242:Manufacture of basic precious and other non-ferrous metals]	Aluminium, primary, ingot	Aluminum chloride	Aluminum chloride	ETL	97-2022 Zhang	0.213	kg	0.213	kg		market for aluminium, primary, ingot | RoW
1502	Input	Input	GLO: chlorine, liquid [2011:Manufacture of basic chemicals]	Chlorine	Aluminum chloride	Aluminum chloride	ETL	97-2022 Zhang	0.84	kg	0.84	kg		market for chlorine, liquid | RER
1503	Transport	Input	RoW: transport, freight, lorry 16-32 metric ton, EURO3 [allocatable product]	Transport, freight, lorry 16-32 metric ton	Aluminum chloride	Aluminum chloride	ETL	97-2022 Zhang	0.105	tkm	0.105	metric ton*km		market for transport, freight, lorry, 16-32 metric ton, diesel, EURO 3 | RER
1504	Transport	Input	US: transport, freight, rail, diesel [Railway]	Transport, freight, train	Aluminum chloride	Aluminum chloride	ETL	97-2022 Zhang	0.632	tkm	0.632	metric ton*km		market for transport, freight, train, fleet average | Europe without Switzerland
1505	Output	Output	Aluminum scrap [Waste for recovery]	Aluminum, scrap waste	Aluminum chloride	Aluminum chloride	ETL	97-2022 Zhang	0.0129	kg	0.0129	kg		market for aluminium scrap, new | RER
1506	Output	MOutput	Aluminum chloride [Materials]	Aluminum chloride	Aluminum chloride	Aluminum chloride	ETL	97-2022 Zhang	1	kg	1	kg
1507	Output	Output	Treatment of chlorine gas [Hazardous waste]	Waste, unspecified	Aluminum chloride	Aluminum chloride	ETL	97-2022 Zhang	0.0397	kg	0.0397	kg		market for process-specific burdens, municipal waste incineration | Europe without Switzerland
1508	Input	Input	Sodium hydroxide (100%; caustic soda) [Inorganic intermediate products]	Sodium hydroxide	Treatment of chlorine gas	Treatment of chlorine gas	ETL	97-2022 Zhang	1.13	kg	0.530516	kg		market for sodium hydroxide, without water, in 50% solution state | RER
1509	Input	Input	Treatment of chlorine gas [Hazardous waste]	Waste, unspecified	Treatment of chlorine gas	Treatment of chlorine gas	ETL	97-2022 Zhang	1	kg	0.469484	kg		market for process-specific burdens, municipal waste incineration | Europe without Switzerland
1510	Output	MOutput	Waste water [Other emissions to fresh water]	Treatment of chlorine gas	Treatment of chlorine gas	Treatment of chlorine gas	ETL	97-2022 Zhang	2.13	kg	1	kg
1511	Input	Input	1,2-dibromoethane, 99,5%, at plant [Materials]	1,2-dibromoethane	Bisaldehyde	Bisaldehyde	Back electrode	97-2022 Zhang	0.809	kg	0.809	kg		1,2-dibromoethane | 97-2022 Zhang
1512	Input	Input	Nitrogen gaseous [Inorganic intermediate products]	Nitrogen, liquid	Bisaldehyde	Bisaldehyde	Back electrode	97-2022 Zhang	0.288	kg	0.288	kg		market for nitrogen, liquid | RER
1513	Input	Input	p-hydroxybenzaldehyde, at plant [Materials]	p-hydroxybenzaldehyde	Bisaldehyde	Bisaldehyde	Back electrode	97-2022 Zhang	1.07	kg	1.07	kg		p-hydroxybenzaldehyde | 97-2022 Zhang
1514	Input	Input	Potassium carbonate [Inorganic intermediate products]	Potassium carbonate	Bisaldehyde	Bisaldehyde	Back electrode	97-2022 Zhang	1.22	kg	1.22	kg		market for potassium carbonate | GLO
1515	Input	Input	RoW: acetone, liquid [allocatable product]	Acetone	Bisaldehyde	Bisaldehyde	Back electrode	97-2022 Zhang	6.82	kg	6.82	kg		market for acetone, liquid | RER
1516	Input	Input	RoW: steam, in chemical industry [allocatable product]	Steam	Bisaldehyde	Bisaldehyde	Back electrode	97-2022 Zhang	4.45	kg	4.45	kg		market for steam, in chemical industry | RER
1517	Transport	Input	RoW: transport, freight, lorry 16-32 metric ton, EURO3 [allocatable product]	Transport, freight, lorry 16-32 metric ton	Bisaldehyde	Bisaldehyde	Back electrode	97-2022 Zhang	16.7	tkm	16.7	metric ton*km		market for transport, freight, lorry, 16-32 metric ton, diesel, EURO 3 | RER
1518	Input	Input	Silica gel, at plant [Materials]	Silica gel	Bisaldehyde	Bisaldehyde	Back electrode	97-2022 Zhang	38.6	kg	38.6	kg		Silica gel | 97-2022 Zhang
1519	Input	Input	Trichloromethane (chloroform) [Organic intermediate products]	Chloroform	Bisaldehyde	Bisaldehyde	Back electrode	97-2022 Zhang	3.09	kg	3.09	kg		market for chloroform | RER
1520	Energy	Input	US: electricity, production mix US [production mix]	Electricity, medium voltage	Bisaldehyde	Bisaldehyde	Back electrode	97-2022 Zhang	2.86	MJ	2.86	kWh		market group for electricity, medium voltage | Europe without Switzerland
1521	Transport	Input	US: transport, freight, rail, diesel [Railway]	Transport, freight, train	Bisaldehyde	Bisaldehyde	Back electrode	97-2022 Zhang	100	tkm	100	metric ton*km		market for transport, freight, train, fleet average | Europe without Switzerland
1522	Input	Input	Cooling water [Waste for recovery]	Cooling Water	Bisaldehyde	Bisaldehyde	Back electrode	97-2022 Zhang	400	kg	400	m3		Water, cooling, unspecified natural origin | Resource | in water
1523	Input	Input	GLO: methanol [allocatable product]	Methanol	Bisaldehyde	Bisaldehyde	Back electrode	97-2022 Zhang	175	kg	175	kg		market for methanol | RER
1524	Input	Input	RoW: water, deionised, from tap water, at user [allocatable product]	Deionised water	Bisaldehyde	Bisaldehyde	Back electrode	97-2022 Zhang	221	kg	221	kg		market for water, deionised | Europe without Switzerland
1525	Output	MOutput	Bisaldehyde, 85%, at plant [Materials]	Bisaldehyde	Bisaldehyde	Bisaldehyde	Back electrode	97-2022 Zhang	1	kg	1	kg
1526	Output	Output	RoW: municipal solid waste [Waste]	Municipal solid waste, landfill	Bisaldehyde	Bisaldehyde	Back electrode	97-2022 Zhang	38.6	kg	38.6	kg		market for process-specific burdens, municipal waste incineration | Europe without Switzerland
1527	Output	Output	RoW: hazardous waste, for incineration [Waste]	Waste, unspecified	Bisaldehyde	Bisaldehyde	Back electrode	97-2022 Zhang	12	kg	12	kg		market for process-specific burdens, municipal waste incineration | Europe without Switzerland
1528	Output	Output	1,2-Dibromoethane [Halogenated organic emissions to air]	1,2-Dibromoethane, emission to air	Bisaldehyde	Bisaldehyde	Back electrode	97-2022 Zhang	8.09e-06	kg	8.09e-06	kg		1,2-Dibromoethane | Emission to air | unspecified
1529	Output	Output	Acetone [ecoinvent long-term to air]	Acetone, emission to air	Bisaldehyde	Bisaldehyde	Back electrode	97-2022 Zhang	6.82e-05	kg	6.82e-05	kg		Acetone | Emission to air | unspecified
1530	Output	Output	Chloroform [ecoinvent long-term to air]	Chloroform, emission to air	Bisaldehyde	Bisaldehyde	Back electrode	97-2022 Zhang	2.59e-05	kg	2.59e-05	kg		Chloroform | Emission to air | unspecified
1531	Output	Output	Other emissions to air [Other emissions to air]	Emission to air	Bisaldehyde	Bisaldehyde	Back electrode	97-2022 Zhang	2.28e-05	kg	2.28e-05			N/A
1532	Output	Output	Water (waste water, untreated) [Production residues in life cycle]	Wastewater	Bisaldehyde	Bisaldehyde	Back electrode	97-2022 Zhang	396	kg	396	m3		treatment of wastewater, average, wastewater treatment | Europe without Switzerland
1533	Input	Input	GLO: ethylene, average [allocatable product]	Ethylene	1,2-dibromoethane	1,2-dibromoethane	Back electrode	97-2022 Zhang	0.171	kg	0.171	kg		market for ethylene | RER
1534	Input	Input	Nitrogen gaseous [Inorganic intermediate products]	Nitrogen, liquid	1,2-dibromoethane	1,2-dibromoethane	Back electrode	97-2022 Zhang	0.288	kg	0.288	kg		market for nitrogen, liquid | RER
1535	Input	Input	RoW: bromine [allocatable product]	Bromine	1,2-dibromoethane	1,2-dibromoethane	Back electrode	97-2022 Zhang	0.877	kg	0.877	kg		market for bromine | GLO
1536	Input	Input	RoW: steam, in chemical industry [allocatable product]	Steam	1,2-dibromoethane	1,2-dibromoethane	Back electrode	97-2022 Zhang	4.45	kg	4.45	kg		market for steam, in chemical industry | RER
1537	Transport	Input	RoW: transport, freight, lorry 16-32 metric ton, EURO3 [allocatable product]	Transport, freight, lorry 16-32 metric ton	1,2-dibromoethane	1,2-dibromoethane	Back electrode	97-2022 Zhang	0.105	tkm	0.105	metric ton*km		market for transport, freight, lorry, 16-32 metric ton, diesel, EURO 3 | RER
1538	Energy	Input	US: electricity, production mix US [production mix]	Electricity, medium voltage	1,2-dibromoethane	1,2-dibromoethane	Back electrode	97-2022 Zhang	2.85	MJ	2.85	kWh		market group for electricity, medium voltage | Europe without Switzerland
1539	Transport	Input	US: transport, freight, rail, diesel [Railway]	Transport, freight, train	1,2-dibromoethane	1,2-dibromoethane	Back electrode	97-2022 Zhang	0.629	tkm	0.629	metric ton*km		market for transport, freight, train, fleet average | Europe without Switzerland
1540	Input	Input	Cooling water [Waste for recovery]	Cooling Water	1,2-dibromoethane	1,2-dibromoethane	Back electrode	97-2022 Zhang	400	kg	400	m3		Water, cooling, unspecified natural origin | Resource | in water
1541	Output	MOutput	1,2-dibromoethane, 99,5%, at plant [Materials]	1,2-dibromoethane	1,2-dibromoethane	1,2-dibromoethane	Back electrode	97-2022 Zhang	1	kg	1	kg
1542	Output	Output	Water (waste water, untreated) [Production residues in life cycle]	Wastewater	1,2-dibromoethane	1,2-dibromoethane	Back electrode	97-2022 Zhang	0.0486	kg	0.0486	m3		treatment of wastewater, average, wastewater treatment | Europe without Switzerland
1543	Output	Output	Bromine [Inorganic emissions to air]	Bromine, emission to air	1,2-dibromoethane	1,2-dibromoethane	Back electrode	97-2022 Zhang	8.77e-06	kg	8.77e-06	kg		Bromine | Emission to air | unspecified
[truncated: 235 more rows]
